# Supplementary material for: Comparative Metabolomics Reveals Phosphine-Induced Metabolic Disruptions in Planococcus citri (Risso)
Source: Int J Mol Sci. 2025 Aug 19;26(16):8020. doi: 10.3390/ijms26168020 (PMC12386302; doi:10.3390/ijms26168020)
Supplement: Supplementary file 1 [file ijms-26-08020-s001.zip]

Archive with 1 entries (1 files):
- ijms-3804436-supplementary.xlsx
