# Supplementary material for: Comparative Metabolomics Reveals Phosphine-Induced Metabolic Disruptions in Planococcus citri (Risso)
Source: Int J Mol Sci. 2025 Aug 19;26(16):8020. doi: 10.3390/ijms26168020 (PMC12386302; doi:10.3390/ijms26168020)
Supplement: Supplementary file 1 [file ijms-26-08020-s001.zip › ijms-3804436-supplementary.xlsx]

## Sheet: Raw (408+216)
Supplementary data 1: List of extracted raw metabolites
KEGG ID	Compound (Metlin_All)	KEGG ID	Compound Name (Metlin_Metabolites)	[Mock] (raw)	[LC10] (raw)	[LC50] (raw)	[Mock] (log2)	[LC10] (log2)	[LC50] (log2)	[Mock] (log10)	[LC10] (log10)	[LC50] (log10)	FC ([LC10] vs [Mock])	Regulation ([LC10] vs [Mock])	FC ([LC50] vs [Mock])	Regulation ([LC50] vs [Mock])	Mass	Frequency	Retention Time	Ionization mode
	(±)-Goniothalesdiol		C13 H12 N7	837434	1	1	19.6756	0	0	5.92295	0	0	-837434	down	-837434	down	266.115	3	1.226	Esi+125.0V
C16505	(10S)-Juvenile hormone III diol	C16505	(10S)-Juvenile hormone III diol	272339	1	1	18.055	0	0	5.43511	0	0	-272339	down	-272339	down	284.199	3	7.38467	Esi+125.0V
	1029.8246@3.205		1029.8246@3.205	1	92918.3	1	0	16.5037	0	0	4.9681	0	92918.3	up	-1	down	1029.82	3	3.205	Esi+125.0V
	1039.2538@10.566334		1039.2538@10.566334	1	1	63038.1	0	0	15.9439	0	0	4.7996	-1	down	63038.1	up	1039.25	3	10.5663	Esi+125.0V
	1050.711@7.4128895		1050.711@7.4128895	324576	704917	460815	18.3082	19.4271	18.8138	5.51132	5.84814	5.66353	2.17181	up	1.41975	up	1050.71	9	7.41289	Esi+125.0V
	1241.323@8.482		1241.323@8.482	1	137033	1	0	17.0642	0	0	5.13682	0	137033	up	-1	down	1241.32	3	8.482	Esi+125.0V
	1308.3687@8.444333		1308.3687@8.444333	1	1	245989	0	0	17.9082	0	0	5.39092	-1	down	245989	up	1308.37	3	8.44433	Esi+125.0V
	1392.3116@8.645666		1392.3116@8.645666	154756	1	1	17.2396	0	0	5.18965	0	0	-154756	down	-154756	down	1392.31	3	8.64567	Esi+125.0V
	143.928@11.254666		143.928@11.254666	102963	1	121629	16.6518	0	16.8921	5.01268	0	5.08504	-102963	down	1.18129	up	143.928	6	11.2547	Esi+125.0V
	1438.0244@3.2		1438.0244@3.2	1	160721	1	0	17.2942	0	0	5.20607	0	160721	up	-1	down	1438.02	3	3.2	Esi+125.0V
	1442.1864@13.003667		1442.1864@13.003667	64635.6	1	1	15.98	0	0	4.81047	0	0	-64635.6	down	-64635.6	down	1442.19	3	13.0037	Esi+125.0V
	1468.8148@4.0486665		1468.8148@4.0486665	739691	1	669683	19.4966	0	19.3531	5.86905	0	5.82587	-739691	down	-1.10454	down	1468.81	6	4.04867	Esi+125.0V
	1500.3763@8.491333		1500.3763@8.491333	1	434829	1	0	18.7301	0	0	5.63832	0	434829	up	-1	down	1500.38	3	8.49133	Esi+125.0V
	1581.8969@2.2986667		1581.8969@2.2986667	476323	1	244931	18.8616	0	17.902	5.6779	0	5.38904	-476323	down	-1.94472	down	1581.9	6	2.29867	Esi+125.0V
	1610.4412@8.459334		1610.4412@8.459334	1	260567	1	0	17.9913	0	0	5.41592	0	260567	up	-1	down	1610.44	3	8.45933	Esi+125.0V
	1690.3732@4.7813334		1690.3732@4.7813334	433313	1	1	18.725	0	0	5.6368	0	0	-433313	down	-433313	down	1690.37	3	4.78133	Esi+125.0V
	1759.6373@6.704		1759.6373@6.704	1	273614	1	0	18.0618	0	0	5.43714	0	273614	up	-1	down	1759.64	3	6.704	Esi+125.0V
C14955	17beta-(Acetylthio)estra-1,3,5(10)-trien-3-ol acetate	C14955	17beta-(Acetylthio)estra-1,3,5(10)-trien-3-ol acetate	8.34846e+06	1248419	3.23811e+06	22.9931	20.2517	21.6267	6.92161	6.09636	6.51029	-6.68722	down	-2.57819	down	372.175	9	2.39856	Esi+125.0V
	1963.6141@3.5173333		1963.6141@3.5173333	93746.6	1	1	16.5165	0	0	4.97196	0	0	-93746.6	down	-93746.6	down	1963.61	3	3.51733	Esi+125.0V
	245.8539@0.5376666		245.8539@0.5376666	681152	1	1	19.3776	0	0	5.83324	0	0	-681152	down	-681152	down	245.854	3	0.537667	Esi+125.0V
C16582	2-Hydroxyfelbamate	C16582	2-Hydroxyfelbamate	10606727	3336153	6.14145e+06	23.3385	21.6698	22.5501	7.02558	6.52325	6.78827	-3.17933	down	-1.72707	down	254.09	9	6.44311	Esi+125.0V
	2-Methylguanosine	C05342	Psicofuranine	3.56812e+06	753930	1.7714e+06	21.7667	19.5241	20.7565	6.55244	5.87733	6.24832	-4.73269	down	-2.01429	down	297.107	9	2.41478	Esi+125.0V
C06446	2-N,6-N-Bis(2,3-dihydroxybenzoyl)-L-lysine	C06446	2-N,6-N-Bis(2,3-dihydroxybenzoyl)-L-lysine	90522.6	1	1	16.466	0	0	4.95676	0	0	-90522.6	down	-90522.6	down	418.137	3	5.849	Esi+125.0V
	308.2954@2.552		308.2954@2.552	1	153594	1	0	17.2288	0	0	5.18637	0	153594	up	-1	down	308.295	3	2.552	Esi+125.0V
	364.3579@3.2074997		364.3579@3.2074997	2.44909e+06	1	2.66642e+06	21.2238	0	21.3465	6.38901	0	6.42593	-2.44909e+06	down	1.08874	up	364.358	6	3.2075	Esi+125.0V
	397.1343@4.8934994		397.1343@4.8934994	354289	1	184347	18.4346	0	17.4921	5.54936	0	5.26563	-354289	down	-1.92186	down	397.134	6	4.8935	Esi+125.0V
C14957	3beta-(Acetyloxy)-5beta-methyl-6beta-chloroestr-9-en-17-one	C14957	3beta-(Acetyloxy)-5beta-methyl-6beta-chloroestr-9-en-17-one	412588	171416	391710	18.6543	17.3871	18.5794	5.61552	5.23405	5.59296	-2.40694	down	-1.0533	down	364.181	9	11.4296	Esi+125.0V
C01152	3-Methyl-L-histidine	C01152	1-methylhistidine	940776	1	1	19.8435	0	0	5.97349	0	0	-940776	down	-940776	down	169.084	3	10.392	Esi+125.0V
	457.7619@6.0816665		457.7619@6.0816665	1.90666e+06	401686	1.05605e+06	20.8626	18.6157	20.0102	6.28027	5.60389	6.02368	-4.74665	down	-1.80547	down	457.762	9	6.08167	Esi+125.0V
C16403	4-Amino-2-hydroxylamino-6-nitrotoluene	C16403	4-Amino-2-hydroxylamino-6-nitrotoluene	8.36872e+06	1.52481e+06	3.96251e+06	22.9966	20.5402	21.918	6.92266	6.18321	6.59797	-5.48838	down	-2.11197	down	183.065	9	10.005	Esi+125.0V
	5,6,7,2'-Tetrahydroxyflavone 7-glucuronide	C03515	Luteolin 7-O-glucuronide	1	56662.8	1	0	15.7901	0	0	4.7533	0	56662.8	up	-1	down	484.063	3	3.22633	Esi+125.0V
C00170	5′-Deoxy-5′-(methylthio)adenosine	C00170	5′-Deoxy-5′-(methylthio)adenosine	1.04178e+06	244276	1	19.9906	17.8982	0	6.01778	5.38788	0	-4.26477	down	-1.04178e+06	down	297.089	6	1.35967	Esi+125.0V
	509.7752@6.2590003		509.7752@6.2590003	559668	1	1	19.0942	0	0	5.74793	0	0	-559668	down	-559668	down	509.775	3	6.259	Esi+125.0V
	525.2184@9.570333		525.2184@9.570333	164800	1	1	17.3304	0	0	5.21696	0	0	-164800	down	-164800	down	525.218	3	9.57033	Esi+125.0V
	529.1678@11.441334		529.1678@11.441334	1	1	221511	0	0	17.757	0	0	5.3454	-1	down	221511	up	529.168	3	11.4413	Esi+125.0V
	541.7234@6.0787773		541.7234@6.0787773	2.26274e+06	350469	1.1965e+06	21.1096	18.4189	20.1904	6.35464	5.54465	6.07791	-6.4563	down	-1.89113	down	541.723	9	6.07878	Esi+125.0V
	574.5928@0.19533332		574.5928@0.19533332	1	1	1.3135e+06	0	0	20.325	0	0	6.11843	-1	down	1.3135e+06	up	574.593	3	0.195333	Esi+125.0V
	577.7844@12.830666		577.7844@12.830666	1	1	822568	0	0	19.6498	0	0	5.91517	-1	down	822568	up	577.784	3	12.8307	Esi+125.0V
C16365	5-Acetylamino-6-formylamino-3-methyluracil	C16365	5-Acetylamino-6-formylamino-3-methyluracil	492881	1	487624	18.9109	0	18.8954	5.69274	0	5.68809	-492881	down	-1.01078	down	226.071	6	4.70033	Esi+125.0V
C04663	5-Amino-1-ribofuranosylimidazole-4-carboxyamide	C04663	5-Amino-1-ribofuranosylimidazole-4-carboxyamide	1	1	789727	0	0	19.591	0	0	5.89748	-1	down	789727	up	274.09	3	6.44067	Esi+125.0V
	610.7812@6.2606664		610.7812@6.2606664	72050.9	1	1	16.1367	0	0	4.85764	0	0	-72050.9	down	-72050.9	down	610.781	3	6.26067	Esi+125.0V
	667.8625@6.6873336		667.8625@6.6873336	1	80900.2	1	0	16.3039	0	0	4.90795	0	80900.2	up	-1	down	667.862	3	6.68733	Esi+125.0V
	6-Methylthioguanine		C10 H10 Cl O	327702	1	1	18.322	0	0	5.51548	0	0	-327702	down	-327702	down	181.041	3	3.20367	Esi+125.0V
	6-Thioguanosine triphosphate	C01806	GTP-gamma-S	1	307429	198817	0	18.2299	17.6011	0	5.48775	5.29845	307429	up	198817	up	538.97	6	10.6963	Esi+125.0V
	7-[2-Trifluoromethyl-4-(2-hydroxyphenyl)-1,3-dioxan-cis-5-yl]-hept-5z-enoic Acid		C17 H25 Cl N O6	91458.5	1	1	16.4808	0	0	4.96122	0	0	-91458.5	down	-91458.5	down	374.134	3	11.447	Esi+125.0V
	745.685@6.0850005		745.685@6.0850005	1	355626	1	0	18.44	0	0	5.55099	0	355626	up	-1	down	745.685	3	6.085	Esi+125.0V
	751.1855@11.450665		751.1855@11.450665	273724	1	1	18.0624	0	0	5.43731	0	0	-273724	down	-273724	down	751.186	3	11.4507	Esi+125.0V
	753.6486@0.93900007		753.6486@0.93900007	1	1.15983e+06	1.28592e+06	0	20.1455	20.2944	0	6.06439	6.10921	1.15983e+06	up	1.28592e+06	up	753.649	6	0.939	Esi+125.0V
	759.3441@7.559666		759.3441@7.559666	89779.1	1	1	16.4541	0	0	4.95317	0	0	-89779.1	down	-89779.1	down	759.344	3	7.55967	Esi+125.0V
	769.8434@6.694		769.8434@6.694	1	928213	1	0	19.8241	0	0	5.96765	0	928213	up	-1	down	769.843	3	6.694	Esi+125.0V
	789.3737@1.2103333		789.3737@1.2103333	294966	1	230547	18.1702	0	17.8147	5.46977	0	5.36276	-294966	down	-1.27942	down	789.374	6	1.21033	Esi+125.0V
	791.3062@3.9813335		791.3062@3.9813335	822975	1	1	19.6505	0	0	5.91539	0	0	-822975	down	-822975	down	791.306	3	3.98133	Esi+125.0V
	792.0229@3.1353333		792.0229@3.1353333	1	258892	1	0	17.982	0	0	5.41312	0	258892	up	-1	down	792.023	3	3.13533	Esi+125.0V
	794.7115@2.0626667		794.7115@2.0626667	1	599067	1	0	19.1924	0	0	5.77748	0	599067	up	-1	down	794.712	3	2.06267	Esi+125.0V
	796.2814@4.5698338		796.2814@4.5698338	1507475	1	667314	20.5237	0	19.348	6.17825	0	5.82433	-1507475	down	-2.25902	down	796.281	6	4.56983	Esi+125.0V
	797.67@1.2886666		797.67@1.2886666	1	945297	1.13034e+06	0	19.8504	20.1083	0	5.97557	6.05321	945297	up	1.13034e+06	up	797.67	6	1.28867	Esi+125.0V
	7α-hydroxy-cholesterol(d7)	C05502	22R-hydroxycholesterol(d7)	1	1	129099	0	0	16.9781	0	0	5.11092	-1	down	129099	up	409.393	3	1.32867	Esi+125.0V
	811.4805@8.084001		811.4805@8.084001	256258	1	1	17.9672	0	0	5.40868	0	0	-256258	down	-256258	down	811.481	3	8.084	Esi+125.0V
	813.2366@10.016666		813.2366@10.016666	130767	1	1	16.9966	0	0	5.1165	0	0	-130767	down	-130767	down	813.237	3	10.0167	Esi+125.0V
	815.2739@9.469334		815.2739@9.469334	1	1	69235.1	0	0	16.0792	0	0	4.84033	-1	down	69235.1	up	815.274	3	9.46933	Esi+125.0V
	818.1774@10.66		818.1774@10.66	271168	1	1	18.0488	0	0	5.43324	0	0	-271168	down	-271168	down	818.177	3	10.66	Esi+125.0V
	825.6004@1.4926667		825.6004@1.4926667	1348907	4.22815e+06	2722015	20.3634	22.0116	21.3762	6.12998	6.62615	6.43489	3.1345	up	2.01794	up	825.6	9	1.49267	Esi+125.0V
	827.1786@3.3479998		827.1786@3.3479998	204363	1	1	17.6408	0	0	5.3104	0	0	-204363	down	-204363	down	827.179	3	3.348	Esi+125.0V
	840.1593@10.654		840.1593@10.654	1	1	190248	0	0	17.5375	0	0	5.27932	-1	down	190248	up	840.159	3	10.654	Esi+125.0V
	840.2466@4.5053334		840.2466@4.5053334	713053	1	310110	19.4437	0	18.2424	5.85312	0	5.49152	-713053	down	-2.29935	down	840.247	6	4.50533	Esi+125.0V
	841.2055@4.025333		841.2055@4.025333	516285	1	1	18.9778	0	0	5.71289	0	0	-516285	down	-516285	down	841.206	3	4.02533	Esi+125.0V
	847.6209@1.048		847.6209@1.048	1	389874	1	0	18.5726	0	0	5.59092	0	389874	up	-1	down	847.621	3	1.048	Esi+125.0V
	859.8909@3.2159998		859.8909@3.2159998	1	264473	374714	0	18.0128	18.5154	0	5.42238	5.5737	264473	up	374714	up	859.891	6	3.216	Esi+125.0V
	862.1435@10.661666		862.1435@10.661666	229787	1	1	17.8099	0	0	5.36133	0	0	-229787	down	-229787	down	862.144	3	10.6617	Esi+125.0V
	864.5778@2.0703332		864.5778@2.0703332	323706	1	285410	18.3043	0	18.1227	5.51015	0	5.45547	-323706	down	-1.13418	down	864.578	6	2.07033	Esi+125.0V
	865.493@2.3383334		865.493@2.3383334	222766	1	1	17.7652	0	0	5.34785	0	0	-222766	down	-222766	down	865.493	3	2.33833	Esi+125.0V
	866.127@10.349		866.127@10.349	284828	1	1	18.1197	0	0	5.45458	0	0	-284828	down	-284828	down	866.127	3	10.349	Esi+125.0V
	867.553@1.097		867.553@1.097	1	286610	1	0	18.1287	0	0	5.45729	0	286610	up	-1	down	867.553	3	1.097	Esi+125.0V
	876.1936@10.534		876.1936@10.534	990412	1	362333	19.9177	0	18.467	5.99582	0	5.55911	-990412	down	-2.73343	down	876.194	6	10.534	Esi+125.0V
	878.2464@2.1675		878.2464@2.1675	439843	1	307157	18.7466	0	18.2286	5.6433	0	5.48736	-439843	down	-1.43198	down	878.246	6	2.1675	Esi+125.0V
	880.2054@1.7696667		880.2054@1.7696667	254522	1	1	17.9574	0	0	5.40573	0	0	-254522	down	-254522	down	880.205	3	1.76967	Esi+125.0V
	893.8405@1.3693333		893.8405@1.3693333	1	1	95887.8	0	0	16.5491	0	0	4.98176	-1	down	95887.8	up	893.841	3	1.36933	Esi+125.0V
	894.1674@10.361667		894.1674@10.361667	395370	1	1	18.5928	0	0	5.597	0	0	-395370	down	-395370	down	894.167	3	10.3617	Esi+125.0V
	896.3948@2.32		896.3948@2.32	52107.1	1	1	15.6692	0	0	4.7169	0	0	-52107.1	down	-52107.1	down	896.395	3	2.32	Esi+125.0V
C19968	8-Oxo-dGMP	C06193	Guanosine 3'-phosphate	2963238	773410	1.28e+06	21.4987	19.5609	20.2877	6.47177	5.88841	6.10721	-3.8314	down	-2.31502	down	363.057	9	9.67789	Esi+125.0V
	905.8183@6.6943326		905.8183@6.6943326	1	561608	163394	0	19.0992	17.318	0	5.74943	5.21324	561608	up	163394	up	905.818	6	6.69433	Esi+125.0V
	910.0918@10.342334		910.0918@10.342334	208679	1	1	17.6709	0	0	5.31948	0	0	-208679	down	-208679	down	910.092	3	10.3423	Esi+125.0V
	912.326@2.13		912.326@2.13	303400	1	1	18.2109	0	0	5.48201	0	0	-303400	down	-303400	down	912.326	3	2.13	Esi+125.0V
	913.6093@6.0851665		913.6093@6.0851665	1	327253	340073	0	18.32	18.3755	0	5.51488	5.53157	327253	up	340073	up	913.609	6	6.08517	Esi+125.0V
	922.3592@2.502		922.3592@2.502	297779	1	1	18.1839	0	0	5.47389	0	0	-297779	down	-297779	down	922.359	3	2.502	Esi+125.0V
	939.3239@4.390333		939.3239@4.390333	216086	1	1	17.7212	0	0	5.33463	0	0	-216086	down	-216086	down	939.324	3	4.39033	Esi+125.0V
	954.6188@1.2743334		954.6188@1.2743334	215087	1	1	17.7146	0	0	5.33261	0	0	-215087	down	-215087	down	954.619	3	1.27433	Esi+125.0V
	973.8058@6.6959996		973.8058@6.6959996	1	426459	1	0	18.702	0	0	5.62988	0	426459	up	-1	down	973.806	3	6.696	Esi+125.0V
	978.63@1.0446666		978.63@1.0446666	1	476525	1	0	18.8622	0	0	5.67809	0	476525	up	-1	down	978.63	3	1.04467	Esi+125.0V
	Acarbose (M8)		C13 H27 N O4 S2	4832774	798782	2.37717e+06	22.2044	19.6074	21.1808	6.6842	5.90243	6.37606	-6.05018	down	-2.033	down	325.138	9	3.98356	Esi+125.0V
C00020	Adenosine5'-monophosphate	C00946	Adenosine 2'-phosphate	12257141	3.38508e+06	6.60812e+06	23.5471	21.6908	22.6558	7.08839	6.52957	6.82008	-3.62093	down	-1.85486	down	347.063	9	8.68456	Esi+125.0V
C03626	ADMA	C01404	Arg-OEt	12854298	1354676	4.17358e+06	23.6157	20.3695	21.9929	7.10905	6.13184	6.62051	-9.48883	down	-3.07992	down	202.142	9	10.1756	Esi+125.0V
	Ala Trp Trp		C21 H19 N14 O	95522.3	1	1	16.5435	0	0	4.9801	0	0	-95522.3	down	-95522.3	down	483.187	3	6.91767	Esi+125.0V
	Apocynin A	C10384	Physcion 8-glucoside	365126	1	285583	18.478	0	18.1236	5.56244	0	5.45573	-365126	down	-1.27853	down	468.105	6	3.184	Esi+125.0V
	Arg Asp	C19843	L-Asp(4-L-Arg)	173554	1	1	17.405	0	0	5.23943	0	0	-173554	down	-173554	down	311.121	3	8.31133	Esi+125.0V
	Benserazide		5-Methylcytidine	9542387	1.92544e+06	4.24776e+06	23.1859	20.8768	22.0183	6.97966	6.28453	6.62816	-4.95594	down	-2.24645	down	257.101	9	5.88033	Esi+125.0V
C03853	Bis(glycerophospho)-glycerol	C03853	Bis(glycerophospho)-glycerol	183897	1	1	17.4885	0	0	5.26457	0	0	-183897	down	-183897	down	400.053	3	11.123	Esi+125.0V
C10547	Burseran	C10547	Burseran	1	88958760	92754208	0	26.4066	26.4669	0	7.94919	7.96733	88958760	up	92754208	up	386.173	6	1.013	Esi+125.0V
	C10 H10 O6 S		C10 H10 O6 S	1	530821	1	0	19.0179	0	0	5.72495	0	530821	up	-1	down	258.02	3	8.54533	Esi+125.0V
	C10 H16		C10 H16	1.19859e+06	461520	767314	20.1929	18.816	19.5495	6.07867	5.66419	5.88497	-2.59706	down	-1.56206	down	136.124	9	3.09311	Esi+125.0V
	C10 H18 N6 O10		C10 H18 N6 O10	1	1.72047e+06	18610880	0	20.7144	24.1496	0	6.23565	7.26977	1.72047e+06	up	18610880	up	382.108	6	4.78833	Esi+125.0V
	C10 H18 N6 O10 Esi+125.0V5.241833		C10 H18 N6 O10 Esi+125.0V5.241833	1	2124649	19016368	0	21.0188	24.1807	0	6.32729	7.27913	2124649	up	19016368	up	382.108	6	5.24183	Esi+125.0V
	C10 H18 N6 O10 Esi+125.0V7.952		C10 H18 N6 O10 Esi+125.0V7.952	1	1.68868e+06	5603461	0	20.6875	22.4179	0	6.22755	6.74846	1.68868e+06	up	5603461	up	382.109	6	7.952	Esi+125.0V
	C10 H19 N O4		C10 H19 N O4	5.49653e+06	1.03219e+06	2645302	22.3901	19.9773	21.335	6.74009	6.01376	6.42248	-5.32512	down	-2.07784	down	217.131	9	4.06467	Esi+125.0V
	C10 H26 N2 O2		C10 H26 N2 O2	825834	1	1	19.6555	0	0	5.91689	0	0	-825834	down	-825834	down	206.199	3	3.74833	Esi+125.0V
	C10 H9 S		C10 H9 S	1	618323	596562	0	19.238	19.1863	0	5.79122	5.77566	618323	up	596562	up	161.042	6	5.84783	Esi+125.0V
	C11 H11 S		C11 H11 S	528384	1	1	19.0112	0	0	5.72295	0	0	-528384	down	-528384	down	175.057	3	4.97267	Esi+125.0V
	C11 H5 N2		C11 H5 N2	1	1	181680	0	0	17.471	0	0	5.25931	-1	down	181680	up	165.045	3	9.05333	Esi+125.0V
	C11 H7 N2 S		C11 H7 N2 S	1	4539180	6053751	0	22.114	22.5294	0	6.65698	6.78202	4539180	up	6053751	up	199.032	6	10.6008	Esi+125.0V
	C12 H13 N O6		C12 H13 N O6	38599728	4202602	12857595	25.2021	22.0029	23.6161	7.58658	6.62352	7.10916	-9.18472	down	-3.0021	down	267.074	9	4.78389	Esi+125.0V
	C12 H2 N2 O12 S2		C12 H2 N2 O12 S2	1.18563e+06	1	1	20.1772	0	0	6.07395	0	0	-1.18563e+06	down	-1.18563e+06	down	429.906	3	6.69967	Esi+125.0V
	C12 H24 N4 O2		C12 H24 N4 O2	611306	1	1	19.2215	0	0	5.78626	0	0	-611306	down	-611306	down	256.189	3	6.739	Esi+125.0V
	C12 H24 O10		C12 H24 O10	285717	1	154212	18.1242	0	17.2346	5.45594	0	5.18812	-285717	down	-1.85275	down	328.138	6	7.84517	Esi+125.0V
	C13 H12 O S		C13 H12 O S	230070	1	1	17.8117	0	0	5.36186	0	0	-230070	down	-230070	down	216.06	3	2.82133	Esi+125.0V
	C13 H14 Cl O		C13 H14 Cl O	243387	1	131399	17.8929	0	17.0036	5.3863	0	5.11859	-243387	down	-1.85228	down	221.071	6	1.33183	Esi+125.0V
	C13 H15 N O12		C13 H15 N O12	1.21677e+06	1	1	20.2146	0	0	6.08521	0	0	-1.21677e+06	down	-1.21677e+06	down	377.06	3	9.45267	Esi+125.0V
	C13 H18 O15		C13 H18 O15	870645	1	1	19.7317	0	0	5.93984	0	0	-870645	down	-870645	down	414.065	3	9.11433	Esi+125.0V
	C13 H19 O5 S2		C13 H19 O5 S2	7073515	1.67767e+06	3.8285e+06	22.754	20.678	21.8683	6.84963	6.22471	6.58303	-4.21628	down	-1.84759	down	319.068	9	6.12333	Esi+125.0V
	C13 H25 N10 O3 S2		C13 H25 N10 O3 S2	10180334	3705120	6141085	23.2793	21.8211	22.5501	7.00776	6.5688	6.78824	-2.74764	down	-1.65774	down	433.155	9	8.44556	Esi+125.0V
	C13 H29 N3 O8 S2		C13 H29 N3 O8 S2	1.61753e+06	538159	850347	20.6254	19.0377	19.6977	6.20885	5.73091	5.9296	-3.00567	down	-1.9022	down	419.139	9	8.46344	Esi+125.0V
	C13 H8 Cl N9 O6 S		C13 H8 Cl N9 O6 S	1	704024	1	0	19.4253	0	0	5.84759	0	704024	up	-1	down	453.001	3	3.72333	Esi+125.0V
	C13 H9 N5 O2 S3		C13 H9 N5 O2 S3	1	213220	1	0	17.702	0	0	5.32883	0	213220	up	-1	down	362.99	3	6.51233	Esi+125.0V
	C13 H9 N9 O9 S		C13 H9 N9 O9 S	418134	1.32066e+06	731248	18.6736	20.3328	19.48	5.62132	6.12079	5.86406	3.15845	up	1.74884	up	467.024	9	8.88845	Esi+125.0V
	C14 H N O13		C14 H N O13	108902	216127	229774	16.7327	17.7215	17.8099	5.03703	5.33471	5.3613	1.9846	up	2.10992	up	390.945	9	8.20811	Esi+125.0V
	C14 H13 N2 O		C14 H13 N2 O	637051	1	262487	19.2811	0	18.0019	5.80417	0	5.41911	-637051	down	-2.42699	down	225.104	6	8.33017	Esi+125.0V
	C14 H17 N13		C14 H17 N13	1	1	287603	0	0	18.1337	0	0	5.45879	-1	down	287603	up	367.171	3	6.43333	Esi+125.0V
	C14 H18 Cl3 N2 O4 S3		C14 H18 Cl3 N2 O4 S3	1	370818	108988	0	18.5004	16.7338	0	5.56916	5.03738	370818	up	108988	up	478.949	6	3.38417	Esi+125.0V
	C14 H2 O9 S5		C14 H2 O9 S5	1	1	2.88902e+06	0	0	21.4621	0	0	6.46075	-1	down	2.88902e+06	up	473.826	3	12.8297	Esi+125.0V
	C14 H21 N O7		C14 H21 N O7	710596	204478	375768	19.4387	17.6416	18.5195	5.85162	5.31065	5.57492	-3.47516	down	-1.89105	down	315.131	9	7.88822	Esi+125.0V
	C14 H22 N9 O7		C14 H22 N9 O7	1	154296	1	0	17.2353	0	0	5.18835	0	154296	up	-1	down	428.163	3	10.9833	Esi+125.0V
	C14 H29 N3 O5		C14 H29 N3 O5	314947	1	1	18.2647	0	0	5.49824	0	0	-314947	down	-314947	down	319.211	3	13.2883	Esi+125.0V
	C14 H32 N3 O3		C14 H32 N3 O3	984765	1	914948	19.9094	0	19.8033	5.99333	0	5.9614	-984765	down	-1.07631	down	290.246	6	0.990667	Esi+125.0V
	C14 H39 N9 S5		C14 H39 N9 S5	312956	1	100483	18.2556	0	16.6166	5.49548	0	5.00209	-312956	down	-3.11451	down	493.19	6	8.80133	Esi+125.0V
	C15 H11 N5 O9 S2		C15 H11 N5 O9 S2	155850	1	1	17.2498	0	0	5.19271	0	0	-155850	down	-155850	down	469.001	3	9.18833	Esi+125.0V
	C15 H12 N O8		C15 H12 N O8	2.9975e+06	551653	913984	21.5153	19.0734	19.8018	6.47676	5.74167	5.96094	-5.43366	down	-3.2796	down	334.056	9	9.65411	Esi+125.0V
	C15 H18 N6 O5 S4		C15 H18 N6 O5 S4	108607	1	161339	16.7288	0	17.2997	5.03586	0	5.20774	-108607	down	1.48553	up	490.024	6	11.2687	Esi+125.0V
	C15 H20 N8 O9 S		C15 H20 N8 O9 S	6.46504e+06	2664135	5796755	22.6242	21.3452	22.4668	6.81057	6.42556	6.76319	-2.42669	down	-1.11529	down	488.107	9	11.5238	Esi+125.0V
	C15 H26 N5 O9 S		C15 H26 N5 O9 S	289866	1	1	18.145	0	0	5.4622	0	0	-289866	down	-289866	down	452.142	3	9.04067	Esi+125.0V
	C15 H3 N3 O S4		C15 H3 N3 O S4	1	1	354741	0	0	18.4364	0	0	5.54991	-1	down	354741	up	368.916	3	12.661	Esi+125.0V
	C15 H31 N4		C15 H31 N4	1.06876e+06	457641	580677	20.0275	18.8039	19.1474	6.02888	5.66052	5.76394	-2.33536	down	-1.84054	down	267.255	9	1.63133	Esi+125.0V
	C15 H31 N4 O4		C15 H31 N4 O4	368091	1	1	18.4897	0	0	5.56595	0	0	-368091	down	-368091	down	331.235	3	2.70567	Esi+125.0V
	C15 H33 N3 O2 S		C15 H33 N3 O2 S	301254	1	382913	18.2006	0	18.5467	5.47893	0	5.5831	-301254	down	1.27106	up	319.228	6	6.40767	Esi+125.0V
	C15 H9 N O10 S		C15 H9 N O10 S	141886	299814	254185	17.1144	18.1937	17.9555	5.15194	5.47685	5.40515	2.11306	up	1.79147	up	394.994	9	9.53022	Esi+125.0V
	C16 Cl2 O15 S5		C16 Cl2 O15 S5	238858	1	1	17.8658	0	0	5.37814	0	0	-238858	down	-238858	down	661.724	3	6.27367	Esi+125.0V
	C16 H10 N6		C16 H10 N6	119325	1	1	16.8645	0	0	5.07673	0	0	-119325	down	-119325	down	286.097	3	3.54533	Esi+125.0V
	C16 H16 N6 O6		C16 H16 N6 O6	793392	1	144611	19.5977	0	17.1418	5.89949	0	5.1602	-793392	down	-5.48639	down	388.113	6	2.37583	Esi+125.0V
	C16 H3 N2 O9		C16 H3 N2 O9	240535	413689	520936	17.8759	18.6582	18.9907	5.38118	5.61667	5.71678	1.71987	up	2.16574	up	366.984	9	7.843	Esi+125.0V
	C16 H31 N O8		C16 H31 N O8	1.13985e+06	264417	373712	20.1204	18.0125	18.5116	6.05685	5.42229	5.57254	-4.31082	down	-3.05008	down	365.204	9	2.87956	Esi+125.0V
	C16 H5 N O14		C16 H5 N O14	219062	413645	483430	17.741	18.658	18.8829	5.34057	5.61663	5.68433	1.88825	up	2.20682	up	434.971	9	7.84822	Esi+125.0V
	C17 H18 N2 O14		C17 H18 N2 O14	1	352669	1	0	18.428	0	0	5.54737	0	352669	up	-1	down	474.076	3	1.67133	Esi+125.0V
	C17 H27 O20 S		C17 H27 O20 S	3.28717e+06	1.04635e+06	1.9549e+06	21.6484	19.9969	20.8987	6.51682	6.01968	6.29113	-3.14157	down	-1.6815	down	583.081	9	10.4588	Esi+125.0V
	C17 H29 N8 O11		C17 H29 N8 O11	712130	180935	434332	19.4418	17.4651	18.7284	5.85256	5.25752	5.63782	-3.93584	down	-1.6396	down	521.195	9	10.0222	Esi+125.0V
	C17 H39 N4 O		C17 H39 N4 O	167778	1	1	17.3562	0	0	5.22474	0	0	-167778	down	-167778	down	315.313	3	1.286	Esi+125.0V
	C17 H8 N10 O10		C17 H8 N10 O10	82511.1	1	1	16.3323	0	0	4.91651	0	0	-82511.1	down	-82511.1	down	512.042	3	9.136	Esi+125.0V
	C17 Sphinganine		C17 H37 N O2	3.48937e+06	1.31772e+06	1.64016e+06	21.7345	20.3296	20.6454	6.54275	6.11982	6.21489	-2.64804	down	-2.12745	down	287.282	9	1.65078	Esi+125.0V
	C18 H15 N12 O		C18 H15 N12 O	2402708	393142	872675	21.1962	18.5847	19.7351	6.3807	5.59455	5.94085	-6.11155	down	-2.75327	down	415.149	9	2.89267	Esi+125.0V
	C18 H37 N O6 S2		C18 H37 N O6 S2	161549	1	142540	17.3016	0	17.121	5.2083	0	5.15394	-161549	down	-1.13336	down	427.205	6	10.8583	Esi+125.0V
	C18 H37 N4 O3 S3		C18 H37 N4 O3 S3	1.7062e+06	548678	756843	20.7024	19.0656	19.5296	6.23203	5.73932	5.87901	-3.10965	down	-2.25436	down	453.202	9	8.37767	Esi+125.0V
	C19 H15 Cl3 O22 S		C19 H15 Cl3 O22 S	1	393249	161203	0	18.5851	17.2985	0	5.59467	5.20737	393249	up	161203	up	731.882	6	3.2105	Esi+125.0V
	C19 H20 N11 O8 S2		C19 H20 N11 O8 S2	292258	1	1	18.1569	0	0	5.46577	0	0	-292258	down	-292258	down	594.095	3	10.1497	Esi+125.0V
	C19 H21 N6 O10		C19 H21 N6 O10	1.09248e+06	1	1	20.0592	0	0	6.03841	0	0	-1.09248e+06	down	-1.09248e+06	down	493.132	3	8.62933	Esi+125.0V
	C20 H2 O3 S3		C20 H2 O3 S3	1	557285	571638	0	19.0881	19.1247	0	5.74608	5.75712	557285	up	571638	up	385.918	6	12.0897	Esi+125.0V
	C20 H25 N11 O11 S2		C20 H25 N11 O11 S2	238803	1	1	17.8655	0	0	5.37804	0	0	-238803	down	-238803	down	659.119	3	7.55433	Esi+125.0V
	C20 H29 N5 O8		C20 H29 N5 O8	12164284	3.21402e+06	6.51053e+06	23.5361	21.616	22.6343	7.08509	6.50705	6.81362	-3.78475	down	-1.8684	down	467.201	9	2.138	Esi+125.0V
	C20 H29 N6 O20		C20 H29 N6 O20	1	524847	1	0	19.0015	0	0	5.72003	0	524847	up	-1	down	673.143	3	3.61233	Esi+125.0V
	C20 H30 N6 O11		C20 H30 N6 O11	4585619	907792	1.47407e+06	22.1287	19.792	20.4914	6.6614	5.95799	6.16852	-5.0514	down	-3.11085	down	530.197	9	4.046	Esi+125.0V
	C20 O17 S5		C20 O17 S5	1	1	841348	0	0	19.6823	0	0	5.92497	-1	down	841348	up	671.771	3	12.8223	Esi+125.0V
	C21 H Cl2 N4 O15 S4		C21 H Cl2 N4 O15 S4	149448	1	1	17.1893	0	0	5.17449	0	0	-149448	down	-149448	down	746.764	3	6.262	Esi+125.0V
	C21 H17 N2 O12		C21 H17 N2 O12	373033	1	1	18.5089	0	0	5.57175	0	0	-373033	down	-373033	down	489.076	3	9.665	Esi+125.0V
	C21 H17 N7 O11 S4		C21 H17 N7 O11 S4	1	296701	1	0	18.1787	0	0	5.47232	0	296701	up	-1	down	670.987	3	8.89067	Esi+125.0V
	C21 H23 N8 O		C21 H23 N8 O	1	119083032	70604624	0	26.8274	26.0733	0	8.07585	7.84883	119083032	up	70604624	up	403.199	6	1.04067	Esi+125.0V
	C21 H24 N3 O16 S2		C21 H24 N3 O16 S2	283144	1	1	18.1112	0	0	5.45201	0	0	-283144	down	-283144	down	638.059	3	10.1547	Esi+125.0V
	C21 H31 N5 O7		C21 H31 N5 O7	1.52289e+06	632817	1.0214e+06	20.5384	19.2714	19.9621	6.18267	5.80128	6.0092	-2.40653	down	-1.49098	down	465.222	9	3.56367	Esi+125.0V
	C21 H34 N6 O9 S4		C21 H34 N6 O9 S4	140332	1	1	17.0985	0	0	5.14716	0	0	-140332	down	-140332	down	642.127	3	11.2047	Esi+125.0V
	C21 H35 N3 O3 S4		C21 H35 N3 O3 S4	80907.6	1	51192	16.304	0	15.6436	4.90799	0	4.7092	-80907.6	down	-1.58047	down	505.158	6	2.15917	Esi+125.0V
	C21 H37 O3 S3		C21 H37 O3 S3	4.7806e+06	1.01058e+06	2.91556e+06	22.1888	19.9467	21.4753	6.67948	6.00457	6.46472	-4.73056	down	-1.63969	down	433.191	9	11.4471	Esi+125.0V
	C21 H5 N2 O9		C21 H5 N2 O9	1	549013	153506	0	19.0665	17.2279	0	5.73958	5.18612	549013	up	153506	up	428.999	6	5.84067	Esi+125.0V
	C21 H6 N6 O3		C21 H6 N6 O3	1.03027e+06	1	1	19.9746	0	0	6.01295	0	0	-1.03027e+06	down	-1.03027e+06	down	390.05	3	4.04267	Esi+125.0V
	C21 H7 N O14		C21 H7 N O14	1	1	77117.4	0	0	16.2348	0	0	4.88715	-1	down	77117.4	up	496.986	3	5.65433	Esi+125.0V
	C22 H14 N4 O18		C22 H14 N4 O18	2.62926e+06	925191	2398931	21.3262	19.8194	21.194	6.41983	5.96623	6.38002	-2.84185	down	-1.09601	down	622.03	9	6.77411	Esi+125.0V
	C22 H15 N2 O18		C22 H15 N2 O18	1	425282	1	0	18.6981	0	0	5.62868	0	425282	up	-1	down	595.033	3	9.126	Esi+125.0V
	C22 H16 N3 O9		C22 H16 N3 O9	6016983	1355898	3.69711e+06	22.5206	20.3708	21.818	6.77938	6.13223	6.56786	-4.43764	down	-1.62748	down	466.088	9	5.47478	Esi+125.0V
	C22 H21 O15		C22 H21 O15	5.48009e+06	1.09275e+06	3066794	22.3858	20.0595	21.5483	6.73879	6.03852	6.48668	-5.01497	down	-1.78691	down	525.089	9	7.25178	Esi+125.0V
	C22 H23 N13 O		C22 H23 N13 O	119378	1	1	16.8652	0	0	5.07692	0	0	-119378	down	-119378	down	485.214	3	9.53667	Esi+125.0V
	C22 H26 N O17		C22 H26 N O17	794104	341583	539596	19.599	18.3819	19.0415	5.89988	5.5335	5.73207	-2.32478	down	-1.47166	down	576.121	9	7.07311	Esi+125.0V
	C22 H29 N20 O		C22 H29 N20 O	72422.9	1	1	16.1442	0	0	4.85988	0	0	-72422.9	down	-72422.9	down	589.283	3	10.442	Esi+125.0V
	C22 H30 Cl N15 O2 S5		C22 H30 Cl N15 O2 S5	1	370347	1	0	18.4985	0	0	5.56861	0	370347	up	-1	down	731.1	3	3.60467	Esi+125.0V
	C22 H45 N8 O		C22 H45 N8 O	1	1	1.0657e+06	0	0	20.0234	0	0	6.02763	-1	down	1.0657e+06	up	437.371	3	1.00633	Esi+125.0V
	C23 H10 N O4		C23 H10 N O4	1	92455.1	131143	0	16.4965	17.0008	0	4.96593	5.11775	92455.1	up	131143	up	364.061	6	6.47167	Esi+125.0V
	C23 H20 O8 S		C23 H20 O8 S	343409	1	1	18.3896	0	0	5.53581	0	0	-343409	down	-343409	down	456.089	3	8.40567	Esi+125.0V
	C23 H22 N O18 S		C23 H22 N O18 S	1	171370	1	0	17.3868	0	0	5.23393	0	171370	up	-1	down	632.055	3	5.73567	Esi+125.0V
	C23 H22 N14 O		C23 H22 N14 O	358159	1	1	18.4502	0	0	5.55408	0	0	-358159	down	-358159	down	510.21	3	1.68067	Esi+125.0V
	C23 H27 N9 O3 S2		C23 H27 N9 O3 S2	241377	1	1	17.8809	0	0	5.3827	0	0	-241377	down	-241377	down	541.164	3	9.84767	Esi+125.0V
	C23 H39 N10 O5		C23 H39 N10 O5	480380	161348	269070	18.8738	17.2998	18.0376	5.68159	5.20777	5.42987	-2.97728	down	-1.78533	down	535.311	9	11.5408	Esi+125.0V
	C23 H45 N O4		C23 H45 N O4	963788	311958	407281	19.8784	18.251	18.6357	5.98398	5.4941	5.60989	-3.08948	down	-2.3664	down	399.334	9	1.56478	Esi+125.0V
	C24 H12 N8 O5 S2		C24 H12 N8 O5 S2	181899	1	258600	17.4728	0	17.9804	5.25983	0	5.41263	-181899	down	1.42167	up	556.035	6	3.33083	Esi+125.0V
	C24 H13 N8 O12 S		C24 H13 N8 O12 S	1.00415e+06	1	754001	19.9375	0	19.5242	6.0018	0	5.87737	-1.00415e+06	down	-1.33176	down	637.039	6	7.25533	Esi+125.0V
	C24 H14 N9 O4		C24 H14 N9 O4	75585.8	1	1	16.2058	0	0	4.87844	0	0	-75585.8	down	-75585.8	down	492.116	3	5.93467	Esi+125.0V
	C24 H21 N11 O8		C24 H21 N11 O8	306801	1	1	18.2269	0	0	5.48686	0	0	-306801	down	-306801	down	591.159	3	9.581	Esi+125.0V
	C24 H25 N9 O8 S3		C24 H25 N9 O8 S3	141409	1	1	17.1095	0	0	5.15048	0	0	-141409	down	-141409	down	663.097	3	6.51633	Esi+125.0V
	C24 H27 N4 O11		C24 H27 N4 O11	1992296	535450	912226	20.926	19.0304	19.799	6.29935	5.72872	5.9601	-3.72078	down	-2.18399	down	547.167	9	7.56567	Esi+125.0V
	C24 H33 N O6		C24 H33 N O6	1	19386122	1	0	24.2085	0	0	7.28749	0	19386122	up	-1	down	431.23	3	0.996667	Esi+125.0V
	C24 H36 N2 O15		C24 H36 N2 O15	413517	1	1	18.6576	0	0	5.61649	0	0	-413517	down	-413517	down	592.212	3	9.283	Esi+125.0V
	C24 H49 N4 S2		C24 H49 N4 S2	142466	1	1	17.1203	0	0	5.15371	0	0	-142466	down	-142466	down	457.34	3	1.707	Esi+125.0V
	C24 H5 N3 O7		C24 H5 N3 O7	599244	1	1	19.1928	0	0	5.7776	0	0	-599244	down	-599244	down	447.012	3	4.97733	Esi+125.0V
	C24 H7 N8 O9		C24 H7 N8 O9	121413	257600	223693	16.8896	17.9748	17.7712	5.08427	5.41095	5.34965	2.12168	up	1.84241	up	551.034	9	9.46578	Esi+125.0V
	C25 H14 Cl N4 O2		C25 H14 Cl N4 O2	287228	1	1	18.1318	0	0	5.45823	0	0	-287228	down	-287228	down	437.081	3	10.6113	Esi+125.0V
	C25 H14 N3 O9		C25 H14 N3 O9	1	116155	110485	0	16.8257	16.7535	0	5.06504	5.04331	116155	up	110485	up	500.073	6	5.8515	Esi+125.0V
	C25 H22 N24 O		C25 H22 N24 O	80983.7	1	1	16.3053	0	0	4.9084	0	0	-80983.7	down	-80983.7	down	674.242	3	7.32767	Esi+125.0V
	C25 H27 N2 O5 S4		C25 H27 N2 O5 S4	1	294121	1	0	18.1661	0	0	5.46853	0	294121	up	-1	down	563.08	3	9.086	Esi+125.0V
	C25 H42 N13		C25 H42 N13	149597	1	1	17.1907	0	0	5.17492	0	0	-149597	down	-149597	down	524.367	3	1.623	Esi+125.0V
	C25 H45 Cl N8 O		C25 H45 Cl N8 O	1.12465e+06	464232	549885	20.101	18.8245	19.0688	6.05102	5.66674	5.74027	-2.4226	down	-2.04525	down	508.337	9	1.60856	Esi+125.0V
	C25 H45 N O4		C25 H45 N O4	1.97073e+06	1	877164	20.9103	0	19.7425	6.29463	0	5.94308	-1.97073e+06	down	-2.2467	down	423.334	6	1.5575	Esi+125.0V
	C25 H47 N O4		C25 H47 N O4	3.13785e+06	1.16106e+06	1.60118e+06	21.5813	20.147	20.6107	6.49663	6.06485	6.20444	-2.70257	down	-1.95972	down	425.35	9	1.54556	Esi+125.0V
	C25 H49 N O4		C25 H49 N O4	2930977	800933	1.11136e+06	21.4829	19.6113	20.0839	6.46701	5.9036	6.04585	-3.65945	down	-2.63729	down	427.366	9	1.54133	Esi+125.0V
	C25 H50 Cl N3		C25 H50 Cl N3	1.13411e+06	1	755742	20.1131	0	19.5275	6.05465	0	5.87837	-1.13411e+06	down	-1.50065	down	427.366	6	1.24417	Esi+125.0V
	C25 H52 Cl N6		C25 H52 Cl N6	76167.4	1	1	16.2169	0	0	4.88177	0	0	-76167.4	down	-76167.4	down	471.392	3	1.754	Esi+125.0V
	C25 H9 Cl2 N S		C25 H9 Cl2 N S	1	1	204447	0	0	17.6414	0	0	5.31058	-1	down	204447	up	424.984	3	3.24533	Esi+125.0V
	C25 N O14 S4		C25 N O14 S4	133829	1	1	17.03	0	0	5.12655	0	0	-133829	down	-133829	down	665.817	3	6.65133	Esi+125.0V
	C26 H21 N4 O2 S2		C26 H21 N4 O2 S2	221914	1	1	17.7596	0	0	5.34618	0	0	-221914	down	-221914	down	485.11	3	9.34633	Esi+125.0V
	C26 H27 N2 S3		C26 H27 N2 S3	285772	1	146868	18.1245	0	17.1642	5.45602	0	5.16693	-285772	down	-1.94578	down	463.133	6	2.91733	Esi+125.0V
	C26 H37 O S3		C26 H37 O S3	117420	1	1	16.8413	0	0	5.06974	0	0	-117420	down	-117420	down	461.201	3	8.64867	Esi+125.0V
	C26 H51 N O S2		C26 H51 N O S2	602946	1	299631	19.2017	0	18.1928	5.78028	0	5.47659	-602946	down	-2.0123	down	457.34	6	2.19367	Esi+125.0V
	C27 H21 N8 O3		C27 H21 N8 O3	169130	1	1	17.3678	0	0	5.22822	0	0	-169130	down	-169130	down	505.175	3	2.91033	Esi+125.0V
	C27 H29 N4 O3 S3		C27 H29 N4 O3 S3	1	1	420247	0	0	18.6809	0	0	5.6235	-1	down	420247	up	553.143	3	11.417	Esi+125.0V
	C27 H34 N O16		C27 H34 N O16	1	280334	418312	0	18.0968	18.6742	0	5.44768	5.6215	280334	up	418312	up	628.187	6	1.734	Esi+125.0V
	C27 H34 N2		C27 H34 N2	1	6749271	1	0	22.6863	0	0	6.82926	0	6749271	up	-1	down	386.272	3	1.053	Esi+125.0V
	C27 H35 N O2 S4		C27 H35 N O2 S4	115927	1	1	16.8229	0	0	5.06419	0	0	-115927	down	-115927	down	533.154	3	1.784	Esi+125.0V
	C27 H53 N O4		C27 H53 N O4	823564	281964	378464	19.6515	18.1052	18.5298	5.9157	5.45019	5.57802	-2.92081	down	-2.17607	down	455.397	9	1.522	Esi+125.0V
	C27 H55 N7 S		C27 H55 N7 S	360783	1	1	18.4608	0	0	5.55725	0	0	-360783	down	-360783	down	509.428	3	0.995667	Esi+125.0V
	C28 H28 N6 O9		C28 H28 N6 O9	12525819	2.60576e+06	7449984	23.5784	21.3133	22.8288	7.09781	6.41593	6.87215	-4.80697	down	-1.68132	down	592.192	9	4.716	Esi+125.0V
	C28 H4 O2		C28 H4 O2	99346.8	1	1	16.6002	0	0	4.99715	0	0	-99346.8	down	-99346.8	down	372.02	3	10.1583	Esi+125.0V
	C28 H51 N8		C28 H51 N8	116856	1	1	16.8344	0	0	5.06765	0	0	-116856	down	-116856	down	499.423	3	1.695	Esi+125.0V
	C29 H23 Cl N17 S		C29 H23 Cl N17 S	217355	1	1	17.7297	0	0	5.33717	0	0	-217355	down	-217355	down	676.172	3	3.23367	Esi+125.0V
	C29 H49 N11 S2		C29 H49 N11 S2	1	205973	1	0	17.6521	0	0	5.31381	0	205973	up	-1	down	615.362	3	1.36967	Esi+125.0V
	C29 H57 N4		C29 H57 N4	6800864	5.57318e+06	1	22.6973	22.4101	0	6.83256	6.7461	0	-1.22028	down	-6800864	down	461.455	6	0.247	Esi+125.0V
	C29 H60 N5 O S4		C29 H60 N5 O S4	149611	1	1	17.1909	0	0	5.17496	0	0	-149611	down	-149611	down	622.37	3	11.4323	Esi+125.0V
	C29 H60 N5 O2 S2		C29 H60 N5 O2 S2	231088	1	1	17.8181	0	0	5.36378	0	0	-231088	down	-231088	down	574.415	3	1.29633	Esi+125.0V
	C3 H4 Cl2 S		C3 H4 Cl2 S	2.81611e+06	1	1	21.4253	0	0	6.44965	0	0	-2.81611e+06	down	-2.81611e+06	down	141.94	3	9.338	Esi+125.0V
	C3 H7 N6 O3		C3 H7 N6 O3	1.00485e+06	2.08783e+06	2.70782e+06	19.9385	20.9936	21.3687	6.0021	6.3197	6.43262	2.07776	up	2.69476	up	175.058	9	4.42367	Esi+125.0V
	C30 H31 N2 O S3		C30 H31 N2 O S3	291917	301203	1	18.1552	18.2004	0	5.46526	5.47886	0	1.03181	up	-291917	down	531.16	6	11.4283	Esi+125.0V
	C30 H34 N3 O15		C30 H34 N3 O15	4081113	1.13168e+06	1756110	21.9605	20.11	20.744	6.61078	6.05372	6.24455	-3.60625	down	-2.32395	down	676.199	9	8.20022	Esi+125.0V
	C30 H35 N O9 S4		C30 H35 N O9 S4	1	1	235449	0	0	17.8451	0	0	5.3719	-1	down	235449	up	681.12	3	7.82733	Esi+125.0V
	C30 H4 N O		C30 H4 N O	122421	1	1	16.9015	0	0	5.08786	0	0	-122421	down	-122421	down	394.034	3	6.41767	Esi+125.0V
	C31 H25 Cl N2 O13		C31 H25 Cl N2 O13	1	436658	1	0	18.7361	0	0	5.64014	0	436658	up	-1	down	668.106	3	3.56567	Esi+125.0V
	C31 H39 N O S2		C31 H39 N O S2	2.18767e+06	5.08285e+06	3.94938e+06	21.061	22.2772	21.9132	6.33998	6.70611	6.59653	2.3234	up	1.80529	up	505.248	9	0.927778	Esi+125.0V
	C32 H21 N5 S3		C32 H21 N5 S3	1	276888	1	0	18.0789	0	0	5.4423	0	276888	up	-1	down	571.095	3	10.6057	Esi+125.0V
	C32 H4 N2 O4		C32 H4 N2 O4	153985	1	1	17.2324	0	0	5.18748	0	0	-153985	down	-153985	down	480.019	3	4.09767	Esi+125.0V
	C32 H55 O7		C32 H55 O7	587783	1	1	19.1649	0	0	5.76922	0	0	-587783	down	-587783	down	551.395	3	2.16767	Esi+125.0V
	C33 H29 N9 O11		C33 H29 N9 O11	581904	292621	283851	19.1504	18.1587	18.1148	5.76485	5.46631	5.45309	-1.98859	down	-2.05003	down	727.197	9	1.46289	Esi+125.0V
	C33 H37 N3 O		C33 H37 N3 O	1	653869	1	0	19.3186	0	0	5.81549	0	653869	up	-1	down	491.293	3	1.061	Esi+125.0V
	C33 H54 N5 O4 S4		C33 H54 N5 O4 S4	197720	1	1	17.5931	0	0	5.29605	0	0	-197720	down	-197720	down	712.305	3	4.35933	Esi+125.0V
	C33 H70 N2 O S4		C33 H70 N2 O S4	1	1.71946e+06	1	0	20.7135	0	0	6.23539	0	1.71946e+06	up	-1	down	638.435	3	1.083	Esi+125.0V
	C34 H67 N4		C34 H67 N4	1	4732426	1	0	22.1741	0	0	6.67508	0	4732426	up	-1	down	531.534	3	0.234	Esi+125.0V
	C35 H69 N O6		C35 H69 N O6	1	580342	1.21076e+06	0	19.1465	20.2075	0	5.76368	6.08306	580342	up	1.21076e+06	up	599.512	6	0.909833	Esi+125.0V
	C36 H19 N3		C36 H19 N3	55251.2	1	1	15.7537	0	0	4.74234	0	0	-55251.2	down	-55251.2	down	493.159	3	2.07733	Esi+125.0V
	C36 H28 O4 S		C36 H28 O4 S	1.38394e+06	430118	762470	20.4003	18.7144	19.5403	6.14112	5.63359	5.88222	-3.21758	down	-1.81507	down	556.171	9	3.07544	Esi+125.0V
	C36 H54 N12 O S2		C36 H54 N12 O S2	200349	1	110071	17.6122	0	16.7481	5.30179	0	5.04167	-200349	down	-1.82018	down	734.398	6	10.9902	Esi+125.0V
	C36 H77 N8		C36 H77 N8	1	213233	1	0	17.7021	0	0	5.32885	0	213233	up	-1	down	621.624	3	0.951	Esi+125.0V
	C37 H55 N9 O3 S2		C37 H55 N9 O3 S2	1	1	169973	0	0	17.3749	0	0	5.23038	-1	down	169973	up	737.389	3	0.940333	Esi+125.0V
	C38 H19 N9 O2 S2		C38 H19 N9 O2 S2	223796	1	1	17.7718	0	0	5.34985	0	0	-223796	down	-223796	down	697.114	3	9.62167	Esi+125.0V
	C39 H77 N O6		C39 H77 N O6	1.90759e+06	8.21047e+06	6.93738e+06	20.8633	22.969	22.726	6.28049	6.91437	6.8412	4.3041	up	3.63672	up	655.575	9	1.25133	Esi+125.0V
	C39 H79 S3		C39 H79 S3	1	1	531272	0	0	19.0191	0	0	5.72532	-1	down	531272	up	643.539	3	0.934667	Esi+125.0V
	C4 H12 N2		C4 H12 N2	2.68488e+06	1	1.30605e+06	21.3564	0	20.3168	6.42892	0	6.11596	-2.68488e+06	down	-2.05572	down	88.0993	6	12.3018	Esi+125.0V
	C4 H3 N4 O2 S3		C4 H3 N4 O2 S3	282407	1	1	18.1074	0	0	5.45088	0	0	-282407	down	-282407	down	234.942	3	11.2383	Esi+125.0V
	C4 H5 N3 O		C4 H5 N3 O	5365857	1.01093e+06	2.63469e+06	22.3554	19.9472	21.3292	6.72964	6.00472	6.42073	-5.30785	down	-2.03662	down	111.043	9	3.46311	Esi+125.0V
	C4 H6 N6 O4		C4 H6 N6 O4	4914785	836516	1.82622e+06	22.2287	19.674	20.8004	6.6915	5.92247	6.26155	-5.8753	down	-2.69123	down	202.044	9	7.954	Esi+125.0V
	C4 H6 O3		C4 H6 O3	2.42362e+06	515044	1.15502e+06	21.2087	18.9743	20.1395	6.38446	5.71184	6.06259	-4.70566	down	-2.09834	down	102.031	9	7.42233	Esi+125.0V
	C4 H7 N4 O2		C4 H7 N4 O2	3.11729e+06	503643	1.18859e+06	21.5719	18.942	20.1808	6.49378	5.70212	6.07503	-6.18948	down	-2.62268	down	143.057	9	6.87344	Esi+125.0V
	C4 H9 N O5		C4 H9 N O5	35060820	9744186	19368266	25.0634	23.2161	24.2072	7.54482	6.98874	7.28709	-3.59813	down	-1.81022	down	151.048	9	3.53822	Esi+125.0V
	C4 H9 N4 O		C4 H9 N4 O	18813316	2.3575e+06	9648312	24.1653	21.1688	23.2018	7.27447	6.37245	6.98445	-7.98018	down	-1.94991	down	129.078	9	11.4379	Esi+125.0V
	C4 N2 O3		C4 N2 O3	217606	1	1	17.7314	0	0	5.33767	0	0	-217606	down	-217606	down	123.992	3	9.48567	Esi+125.0V
	C40 H73 N5 O3		C40 H73 N5 O3	1	1	153303	0	0	17.226	0	0	5.18555	-1	down	153303	up	671.571	3	1.25633	Esi+125.0V
	C40 H75 N8 O2		C40 H75 N8 O2	1	388973	1	0	18.5693	0	0	5.58992	0	388973	up	-1	down	699.601	3	1.225	Esi+125.0V
	C41 H37 N5 O2 S2		C41 H37 N5 O2 S2	90104.6	1	63999.7	16.4593	0	15.9658	4.95475	0	4.80618	-90104.6	down	-1.40789	down	695.236	6	9.48267	Esi+125.0V
	C41 H81 N O6		C41 H81 N O6	3.08628e+06	14058951	11245005	21.5574	23.745	23.4228	6.48944	7.14795	7.05096	4.55531	up	3.64355	up	683.607	9	1.26544	Esi+125.0V
	C43 H68 O S		C43 H68 O S	1	353773	247117	0	18.4325	17.9148	0	5.54873	5.3929	353773	up	247117	up	632.5	6	1.29017	Esi+125.0V
	C43 H85 N O6		C43 H85 N O6	2629444	12452096	11216571	21.3263	23.5699	23.4191	6.41986	7.09524	7.04986	4.73564	up	4.26576	up	711.638	9	1.27967	Esi+125.0V
	C45 H37 N3 O2 S		C45 H37 N3 O2 S	148471	1	1	17.1798	0	0	5.17164	0	0	-148471	down	-148471	down	683.262	3	1.30867	Esi+125.0V
	C45 H89 N O6		C45 H89 N O6	3536664	19928886	16536983	21.754	24.2484	23.9792	6.54859	7.29948	7.21846	5.63494	up	4.67587	up	739.669	9	1.288	Esi+125.0V
	C47 H68 N6		C47 H68 N6	1	4.47669e+06	1	0	22.094	0	0	6.65096	0	4.47669e+06	up	-1	down	716.55	3	0.934	Esi+125.0V
	C47 H7 Cl N3		C47 H7 Cl N3	1	140213	165670	0	17.0973	17.3379	0	5.14679	5.21924	140213	up	165670	up	648.036	6	10.6178	Esi+125.0V
	C47 H78 N3 S		C47 H78 N3 S	1	4002231	2.31798e+06	0	21.9324	21.1444	0	6.6023	6.36511	4002231	up	2.31798e+06	up	716.593	6	1.31183	Esi+125.0V
	C5 H10 N2 O3		C5 H10 N2 O3	102248600	20890384	52765284	26.6075	24.3163	25.6531	8.00966	7.31995	7.72235	-4.89453	down	-1.9378	down	146.068	9	8.44333	Esi+125.0V
	C5 H11 N O3		C5 H11 N O3	586040	1	619618	19.1606	0	19.241	5.76793	0	5.79212	-586040	down	1.0573	up	133.073	6	3.774	Esi+125.0V
	C5 H13 N4 O		C5 H13 N4 O	750338	355606	594895	19.5172	18.4399	19.1823	5.87526	5.55097	5.77444	-2.11003	down	-1.26129	down	145.109	9	1.83067	Esi+125.0V
	C5 H5 N O9 S		C5 H5 N O9 S	379384	686575	834546	18.5333	19.3891	19.6706	5.57908	5.83669	5.92145	1.80971	up	2.19974	up	254.97	9	8.20622	Esi+125.0V
	C5 H6 N2 O2		C5 H6 N2 O2	862439	1	1	19.7181	0	0	5.93573	0	0	-862439	down	-862439	down	126.042	3	7.71367	Esi+125.0V
	C5 H7 N O		C5 H7 N O	235521	1	1	17.8455	0	0	5.37203	0	0	-235521	down	-235521	down	97.052	3	5.82533	Esi+125.0V
	C5 H7 N3		C5 H7 N3	26995692	3338337	10739620	24.6862	21.6707	23.3564	7.43129	6.52353	7.03099	-8.08657	down	-2.51365	down	109.063	9	10.5447	Esi+125.0V
	C5 H7 N3 O		C5 H7 N3 O	3.57337e+06	892828	1.85323e+06	21.7689	19.768	20.8216	6.55308	5.95077	6.26793	-4.00231	down	-1.92819	down	125.058	9	5.87889	Esi+125.0V
	C5 H8 N6 O5		C5 H8 N6 O5	235759	1	1	17.847	0	0	5.37247	0	0	-235759	down	-235759	down	232.056	3	2.319	Esi+125.0V
	C5 H9 N2 O5		C5 H9 N2 O5	23148060	1	1	24.4644	0	0	7.36452	0	0	-23148060	down	-23148060	down	177.051	3	10.6163	Esi+125.0V
	C6 H13 N O2		C6 H13 N O2	6341655	1	1	22.5964	0	0	6.8022	0	0	-6341655	down	-6341655	down	131.094	3	4.867	Esi+125.0V
	C6 H15 N4 O2		C6 H15 N4 O2	5680580	535435	1.79725e+06	22.4376	19.0304	20.7774	6.75439	5.72871	6.25461	-10.6093	down	-3.16071	down	175.12	9	2.43667	Esi+125.0V
	C6 H5 N5 O2 S2		C6 H5 N5 O2 S2	400902	1	1	18.6129	0	0	5.60304	0	0	-400902	down	-400902	down	242.988	3	6.46167	Esi+125.0V
	C6 H7 N2 O10		C6 H7 N2 O10	1.37733e+06	1	1	20.3934	0	0	6.13904	0	0	-1.37733e+06	down	-1.37733e+06	down	267.012	3	9.16267	Esi+125.0V
	C6 H9 N O3		C6 H9 N O3	2.44192e+06	455828	1.03955e+06	21.2196	18.7981	19.9875	6.38773	5.6588	6.01685	-5.35712	down	-2.34901	down	143.057	9	5.825	Esi+125.0V
	C6 H9 N3 O2		C6 H9 N3 O2	193618384	27573730	99117432	27.5286	24.7168	26.5626	8.28695	7.4405	7.99615	-7.02184	down	-1.95342	down	155.068	9	10.5487	Esi+125.0V
	C6 H9 N4 O6 S2		C6 H9 N4 O6 S2	62384.4	1	1	15.9289	0	0	4.79508	0	0	-62384.4	down	-62384.4	down	296.996	3	7.81267	Esi+125.0V
	C7 H13 N O5 S		C7 H13 N O5 S	2571679	591418	759601	21.2943	19.1738	19.5349	6.41022	5.77189	5.88058	-4.34833	down	-3.38557	down	223.052	9	3.22133	Esi+125.0V
	C7 H15 N O2		C7 H15 N O2	7.77063e+06	772160	1.90256e+06	22.8896	19.5585	20.8595	6.89046	5.88771	6.27934	-10.0635	down	-4.08429	down	145.109	9	5.70633	Esi+125.0V
	C7 H15 N O3		C7 H15 N O3	349523360	76036920	170551536	28.3808	26.1802	27.3456	8.54348	7.88102	8.23185	-4.59676	down	-2.04937	down	161.104	9	7.42278	Esi+125.0V
	C7 H15 N4 O3		C7 H15 N4 O3	276620896	65178180	123508688	28.0433	25.9579	26.88	8.44188	7.8141	8.0917	-4.24407	down	-2.23969	down	203.115	9	5.33	Esi+125.0V
	C7 H4 N3 O2		C7 H4 N3 O2	827458	1	587093	19.6583	0	19.1632	5.91775	0	5.76871	-827458	down	-1.40942	down	162.031	6	3.1725	Esi+125.0V
	C7 H7 N5 O3		C7 H7 N5 O3	1123199	153448	408814	20.0992	17.2274	18.6411	6.05046	5.18596	5.61153	-7.31972	down	-2.74745	down	209.054	9	5.82356	Esi+125.0V
	C8 H18 N4 S		C8 H18 N4 S	362222	1	1	18.4665	0	0	5.55897	0	0	-362222	down	-362222	down	202.129	3	2.20067	Esi+125.0V
	C8 H6 N5 O5 S		C8 H6 N5 O5 S	1	410489	419836	0	18.647	18.6795	0	5.6133	5.62308	410489	up	419836	up	284.01	6	10.6382	Esi+125.0V
	C8 H9 N O		C8 H9 N O	3.23018e+06	838534	1.82375e+06	21.6232	19.6775	20.7985	6.50923	5.92352	6.26096	-3.85217	down	-1.77118	down	135.068	9	5.76133	Esi+125.0V
	C9 H11 N O3		C9 H11 N O3	30810094	5183305	13562977	24.8769	22.3054	23.6932	7.48869	6.71461	7.13235	-5.9441	down	-2.27163	down	181.073	9	5.75811	Esi+125.0V
	C9 H13 N4 S5		C9 H13 N4 S5	149893	1	172688	17.1936	0	17.3978	5.17578	0	5.23726	-149893	down	1.15208	up	336.973	6	7.68617	Esi+125.0V
	C9 H13 N7 O3		C9 H13 N7 O3	1628367	6719747	5.24561e+06	20.635	22.68	22.3227	6.21175	6.82735	6.7198	4.12668	up	3.22139	up	267.108	9	1.58956	Esi+125.0V
	C9 H19 N O		C9 H19 N O	1	1	6.91968e+06	0	0	22.7223	0	0	6.84009	-1	down	6.91968e+06	up	157.146	3	2.83467	Esi+125.0V
	C9 N O9 S5		C9 N O9 S5	1	792987	586068	0	19.5969	19.1607	0	5.89927	5.76795	792987	up	586068	up	425.814	6	6.15583	Esi+125.0V
	CAY10444		C20 H23 N O2	1	1445039	1	0	20.4627	0	0	6.15988	0	1445039	up	-1	down	309.173	3	0.972667	Esi+125.0V
C11737	CB3717	C11737	CB3717	1.14858e+06	305325	720650	20.1314	18.22	19.4589	6.06016	5.48476	5.85772	-3.76182	down	-1.59381	down	477.163	9	5.847	Esi+125.0V
C00570	CDP-ethanolamine	C00570	CDP-ethanolamine	825900	272685	500055	19.6556	18.0569	18.9317	5.91693	5.43566	5.69902	-3.02877	down	-1.65162	down	446.06	9	11.2682	Esi+125.0V
	Celastramycin A		C13 H14 Cl N4 O6 S	311461	1	150019	18.2487	0	17.1948	5.4934	0	5.17615	-311461	down	-2.07615	down	389.034	6	9.13283	Esi+125.0V
	Cer(d18:1/18:0)		Cer(d18:0/18:1(11Z))	737806	9441107	2.56035e+06	19.4929	23.1705	21.2879	5.86794	6.97502	6.4083	12.7962	up	3.47022	up	565.544	9	1.28522	Esi+125.0V
	Cer(d18:2/23:0)		633.605@1.2933333	1	1	126740	0	0	16.9515	0	0	5.10292	-1	down	126740	up	633.605	3	1.29333	Esi+125.0V
	chlorovulone II		C25 H18 N6	91640.3	1	1	16.4837	0	0	4.96209	0	0	-91640.3	down	-91640.3	down	402.159	3	9.49033	Esi+125.0V
C11728	Clindamycin phosphate	C11728	Clindamycin phosphate	68265.1	1	1	16.0589	0	0	4.8342	0	0	-68265.1	down	-68265.1	down	504.142	3	1.777	Esi+125.0V
C02961	Cytarabine	C00475	Cytidine	14946412	2.08531e+06	6.22535e+06	23.8333	20.9918	22.5697	7.17454	6.31917	6.79416	-7.16747	down	-2.4009	down	243.085	9	3.46789	Esi+125.0V
C00881	Deoxycytidine	C00881	Deoxycytidine	15178782	1.82693e+06	6254362	23.8556	20.801	22.5764	7.18124	6.26172	6.79618	-8.30834	down	-2.42691	down	227.09	9	2.893	Esi+125.0V
C00881	Deoxycytidine Esi+125.0V3.0343335	C00881	Deoxycytidine Esi+125.0V3.0343335	1	1	1.49039e+06	0	0	20.5073	0	0	6.1733	-1	down	1.49039e+06	up	227.09	3	3.03433	Esi+125.0V
	DL-Methionine sulfoxide	C02989	L-Methionine S-oxide	912817	181461	419073	19.8	17.4693	18.6768	5.96038	5.25878	5.62229	-5.03038	down	-2.17818	down	165.047	9	5.81978	Esi+125.0V
C00525	D-Tryptophan	C00806	Tryptophan	24437688	5329792	12958588	24.5426	22.3456	23.6274	7.38806	6.72671	7.11256	-4.58511	down	-1.88583	down	204.089	9	4.42689	Esi+125.0V
C03033	Epinephrine glucuronide	C03033	Epinephrine glucuronide	2.05781e+06	516342	1100543	20.9727	18.978	20.0698	6.31341	5.71294	6.04161	-3.98536	down	-1.86981	down	359.122	9	1.78678	Esi+125.0V
C11035	Flumioxazin	C11035	Flumioxazin	1	1288685	3.34304e+06	0	20.2975	21.6727	0	6.11015	6.52414	1288685	up	3.34304e+06	up	354.102	6	10.5725	Esi+125.0V
C18734	Flutriafol	C18734	Flutriafol	134437	1	94155.2	17.0366	0	16.5228	5.12852	0	4.97384	-134437	down	-1.42783	down	301.104	6	1.35817	Esi+125.0V
C09193	Gabunamine	C09193	Gabunamine	1	664245	1	0	19.3414	0	0	5.82233	0	664245	up	-1	down	690.379	3	0.979333	Esi+125.0V
	GalNAcβ1-4[Fucα1-3]GlcNAcβ-Sp		C30 H43 N2 O11 S	129130	1	1	16.9785	0	0	5.11102	0	0	-129130	down	-129130	down	639.259	3	8.45933	Esi+125.0V
D00333	Ganciclovir	C04874	7,8-Dihydroneopterin	205013	1	1	17.6454	0	0	5.31178	0	0	-205013	down	-205013	down	255.096	3	1.369	Esi+125.0V
	Gln Cys Lys		C19 H21 N5 O5	4.06761e+06	700832	1638688	21.9557	19.4187	20.6441	6.60934	5.84561	6.2145	-5.80397	down	-2.48224	down	399.154	9	2.22344	Esi+125.0V
	Glucosamine-1P	C06156	D-Glucosamine 1-phosphate	427918	106021	234270	18.707	16.694	17.8378	5.63136	5.02539	5.36972	-4.03616	down	-1.8266	down	259.045	9	10.3368	Esi+125.0V
	Gly Trp Met		C9 H25 Cl N8 O7	151263	1	1	17.2067	0	0	5.17973	0	0	-151263	down	-151263	down	392.153	3	11.222	Esi+125.0V
	Granisetron metabolite 3 glucuronide		C20 H24 N13 O5	193813	1	1	17.5643	0	0	5.28738	0	0	-193813	down	-193813	down	526.202	3	9.19433	Esi+125.0V
C00242	Guanine	C00242	Guanine	7419700	2373805	4.21019e+06	22.8229	21.1788	22.0055	6.87039	6.37544	6.6243	-3.12566	down	-1.76232	down	151.049	9	2.67944	Esi+125.0V
	His Asp Gly		C11 H21 N O10	37602612	7303302	14849919	25.1643	22.8001	23.824	7.57522	6.86352	7.17172	-5.14871	down	-2.53218	down	327.117	9	8.581	Esi+125.0V
	His Asp Gly Esi+125.0V8.683499		C11 H25 O8 S2	1148691	1	1.612e+06	20.1316	0	20.6204	6.0602	0	6.20736	-1148691	down	1.40334	up	349.099	6	8.6835	Esi+125.0V
	His Leu Val		C15 H27 N8 O3	583896	1	1	19.1554	0	0	5.76633	0	0	-583896	down	-583896	down	367.221	3	2.37967	Esi+125.0V
C01924	Homoarginine	C01924	Homoarginine	1.59235e+06	560899	854948	20.6027	19.0974	19.7055	6.20204	5.74888	5.93194	-2.83893	down	-1.86252	down	188.126	9	10.0461	Esi+125.0V
	Hydroxytinidazole glucuronide		C18 H13 N7 O7	181746	1	1	17.4716	0	0	5.25947	0	0	-181746	down	-181746	down	439.088	3	3.29667	Esi+125.0V
C17579	Hygromycin A	C17579	Hygromycin A	86166.8	1	1	16.3948	0	0	4.93534	0	0	-86166.8	down	-86166.8	down	511.17	3	3.40867	Esi+125.0V
	Hygromycin B	C01688	Destomysin	133570	1	1	17.0272	0	0	5.12571	0	0	-133570	down	-133570	down	527.235	3	1.31967	Esi+125.0V
	Hypusine		Hypusine	204212	1	1	17.6397	0	0	5.31008	0	0	-204212	down	-204212	down	233.173	3	12.777	Esi+125.0V
C04611	Indol-3-ylacetyl-myo-inositol L-arabinoside	C04611	Indol-3-ylacetyl-myo-inositol L-arabinoside	534575	180583	382912	19.028	17.4623	18.5467	5.72801	5.25668	5.5831	-2.96027	down	-1.39608	down	491.143	9	1.818	Esi+125.0V
C00331	Indoleacrylic acid	C00331	Indoleacrylic acid	9360620	2415975	5.69323e+06	23.1582	21.2042	22.4408	6.9713	6.38309	6.75536	-3.87447	down	-1.64417	down	187.063	9	4.42789	Esi+125.0V
	Isorhynchospermin	C10556	Deoxypodophyllotoxin	18741570	1.83804e+06	8218185	24.1597	20.8097	22.9704	7.27281	6.26436	6.91478	-10.1965	down	-2.2805	down	398.137	9	11.5779	Esi+125.0V
	Kaempferol 3-p-coumarate		C12 H20 N2 O15	1	578746	806823	0	19.1426	19.6219	0	5.76249	5.90678	578746	up	806823	up	432.085	6	8.5795	Esi+125.0V
	Lactosylceramide (d18:1/22:0)	C06126	Galabiosylceramide (d18:1/22:0)	1	339388	1	0	18.3726	0	0	5.5307	0	339388	up	-1	down	967.693	3	1.57333	Esi+125.0V
	Leu Glu		L-gamma-glutamyl-L-isoleucine	1.13299e+06	1	1	20.1117	0	0	6.05423	0	0	-1.13299e+06	down	-1.13299e+06	down	260.136	3	8.681	Esi+125.0V
	Leu-His-OH	C00255	Riboflavin (Vitamin B2)	1.57293e+06	427706	857771	20.585	18.7063	19.7102	6.19671	5.63114	5.93337	-3.67759	down	-1.83374	down	376.138	9	2.07633	Esi+125.0V
C02427	L-Homocitrulline	C02427	L-Homocitrulline	980661	1	436944	19.9034	0	18.7371	5.99152	0	5.64042	-980661	down	-2.24437	down	189.111	6	8.8895	Esi+125.0V
C02427	L-Homocitrulline Esi+125.0V9.061	C02427	L-Homocitrulline Esi+125.0V9.061	398060	1	1	18.6026	0	0	5.59995	0	0	-398060	down	-398060	down	189.112	3	9.061	Esi+125.0V
C08695	Lindheimerine	C08695	Lindheimerine	1	1.14801e+06	1	0	20.1307	0	0	6.05995	0	1.14801e+06	up	-1	down	341.235	3	1.15367	Esi+125.0V
	Luteolin 7-[6''-(2-methylbutyryl)glucoside]	C04068	Flavonol 3-O-D-xylosylglucoside	4.24981e+06	1.27457e+06	2.22023e+06	22.019	20.2816	21.0823	6.62837	6.10536	6.3464	-3.33432	down	-1.91413	down	532.157	9	7.072	Esi+125.0V
	Lys Val		C9 H21 N6 O2	6537201	1	2.27152e+06	22.6402	0	21.1152	6.81539	0	6.35632	-6537201	down	-2.8779	down	245.173	6	11.6173	Esi+125.0V
	M 344		C16 H25 N3 O3	15564049	1	7121483	23.8917	0	22.7637	7.19212	0	6.85257	-15564049	down	-2.18551	down	307.189	6	10.6562	Esi+125.0V
C16692	Mannopine	C16692	Mannopine	4.91584e+06	1	1	22.229	0	0	6.6916	0	0	-4.91584e+06	down	-4.91584e+06	down	332.121	3	10.5857	Esi+125.0V
C12111	Manumycin A	C12111	Manumycin A	112178	1	1	16.7754	0	0	5.04991	0	0	-112178	down	-112178	down	572.249	3	11.5377	Esi+125.0V
	Met Glu Met		C14 H19 N6 O10	1	1	3.78963e+06	0	0	21.8536	0	0	6.5786	-1	down	3.78963e+06	up	431.116	3	1.60833	Esi+125.0V
	MID42471:1α,25-dihydroxy-25,25-diphenyl-26,27-dinorvitamin D3 / 1α,25-dihydroxy-25,25-diphenyl-26,27		540.3605@1.0176667	905275	1	1	19.788	0	0	5.95678	0	0	-905275	down	-905275	down	540.361	3	1.01767	Esi+125.0V
	MID48374:1,2-Dihydro-5-hydroxy-2-(1-hydroxy-1-methylethyl)-4-(3-methylbutyryl)-6-phenylfurano[2,3-h]		C10 H30 N8 O6 S2	627682	1	1	19.2597	0	0	5.79774	0	0	-627682	down	-627682	down	422.173	3	2.19633	Esi+125.0V
	Mitoxantrone dicarboxylic acid		C14 H28 N6 O10 S	2109005	232806	979241	21.0081	17.8288	19.9013	6.32408	5.367	5.99089	-9.05905	down	-2.15371	down	472.158	9	9.50878	Esi+125.0V
C11239	MK 571	C11239	MK 571	151046	1	1	17.2046	0	0	5.17911	0	0	-151046	down	-151046	down	514.116	3	2.70033	Esi+125.0V
	Myristin		C51 H84 O S	1	7039352	4.0132e+06	0	22.747	21.9363	0	6.84753	6.60349	7039352	up	4.0132e+06	up	744.624	6	1.31633	Esi+125.0V
C04301	N(alpha)-t-Butoxycarbonyl-L-leucine	C04301	N(alpha)-t-Butoxycarbonyl-L-leucine	952151	1	1	19.8608	0	0	5.97871	0	0	-952151	down	-952151	down	231.146	3	3.21833	Esi+125.0V
	N,N-Dimethylsphingosine	C13914	N,N-dimethylsphing-4-enine	1	8.2172e+06	3.16067e+06	0	22.9702	21.5918	0	6.91472	6.49978	8.2172e+06	up	3.16067e+06	up	327.313	6	0.987833	Esi+125.0V
	N2,N2-Dimethylguanosine		N2,N2-Dimethylguanosine	1.52301e+06	221782	695941	20.5385	17.7588	19.4086	6.1827	5.34593	5.84257	-6.86714	down	-2.18841	down	311.123	9	2.24122	Esi+125.0V
	N2,N2-Dimethylguanosine Esi+125.0V5.0513334		N2,N2-Dimethylguanosine Esi+125.0V5.0513334	5377561	810202	2.07364e+06	22.3585	19.6279	20.9837	6.73059	5.90859	6.31673	-6.63731	down	-2.59329	down	311.122	9	5.05133	Esi+125.0V
	N4-Acetylsulfadoxine		C25 H10 N3	1	1	61617.5	0	0	15.9111	0	0	4.7897	-1	down	61617.5	up	352.085	3	9.02467	Esi+125.0V
	N6-Methyladenosine	C04779	2'-O-Methyladenosine	37328352	12400642	20799002	25.1538	23.5639	24.31	7.57204	7.09344	7.31804	-3.0102	down	-1.79472	down	281.111	9	6.15111	Esi+125.0V
C01239	N-Acetyl-b-glucosaminylamine	C01239	N-Acetyl-beta-D-glucosaminylamine	277193	1	1	18.0805	0	0	5.44278	0	0	-277193	down	-277193	down	242.087	3	7.71933	Esi+125.0V
	N-cis-octadec-9Z-enoyl-L-Homoserine lactone		C22 H39 N O3	935738	1	1	19.8357	0	0	5.97115	0	0	-935738	down	-935738	down	365.293	3	0.976	Esi+125.0V
C01518	Nigerose (Sakebiose)	C01742	Palatinose	1	177724	293737	0	17.4393	18.1642	0	5.24975	5.46796	177724	up	293737	up	364.098	6	5.83533	Esi+125.0V
C19606	NNAL-N-glucuronide	C19606	NNAL-N-glucuronide	1.26814e+06	1	1	20.2743	0	0	6.10317	0	0	-1.26814e+06	down	-1.26814e+06	down	386.155	3	2.33133	Esi+125.0V
	N-palmitoyl glutamic acid		C20 H33 N8	287865	1	1	18.135	0	0	5.45919	0	0	-287865	down	-287865	down	385.282	3	2.05167	Esi+125.0V
	NSC 23766		C26 H45 S2	773469	1	889639	19.561	0	19.7629	5.88844	0	5.94921	-773469	down	1.15019	up	421.296	6	6.3585	Esi+125.0V
	o-Hydroxyphenylpyruvic acid lactone	C09315	Umbelliferone	9927376	1.55136e+06	4702968	23.243	20.5651	22.1651	6.99683	6.19071	6.67237	-6.39915	down	-2.11087	down	162.031	9	4.78911	Esi+125.0V
	PE(18:1(9Z)/13:0)	C00350	PE(16:1(9Z)/15:0)	2.45604e+06	1	1.94797e+06	21.2279	0	20.8935	6.39024	0	6.28958	-2.45604e+06	down	-1.26082	down	675.484	6	1.177	Esi+125.0V
	PE(18:3(6Z,9Z,12Z)/19:0)		755.5471@1.1584445	315608032	99628488	268966528	28.2336	26.5701	28.0029	8.49915	7.99838	8.4297	-3.16785	down	-1.17341	down	755.547	9	1.15844	Esi+125.0V
	PE(19:1(9Z)/0:0)		C28 H45 O7	765511	1	826542	19.5461	0	19.6567	5.88395	0	5.91727	-765511	down	1.07973	up	493.317	6	1.3195	Esi+125.0V
	Pentadecanoyl-EA		C17 H35 N O2	5.85352e+06	2599779	3.13208e+06	22.4809	21.31	21.5787	6.76742	6.41494	6.49583	-2.25155	down	-1.86889	down	285.266	9	1.64467	Esi+125.0V
	Poriolide		C33 H27 Cl N2 O3 S	1	1	303972	0	0	18.2136	0	0	5.48283	-1	down	303972	up	566.142	3	11.137	Esi+125.0V
	Pro Cys Gln		C16 H19 Cl N6 O	341552	1	203067	18.3817	0	17.6316	5.53346	0	5.30764	-341552	down	-1.68197	down	346.131	6	11.441	Esi+125.0V
C18483	Probenazole	C18483	Probenazole	904990	1	1	19.7875	0	0	5.95664	0	0	-904990	down	-904990	down	245.012	3	5.955	Esi+125.0V
	Prosafrinine		C17 H33 N O2	2.66806e+06	996982	1.46117e+06	21.3474	19.9272	20.4787	6.4262	5.99869	6.1647	-2.67614	down	-1.82597	down	283.251	9	1.644	Esi+125.0V
C04281	Pyrroline hydroxycarboxylic acid	C02237	(R)-(+)-2-Pyrrolidone-5-carboxylic acid	17225358	3.59745e+06	7906951	24.038	21.7785	22.9147	7.23617	6.55599	6.89801	-4.78821	down	-2.17851	down	129.042	9	8.44578	Esi+125.0V
C01449	Queuine	C01449	Queuine	716717	1	361904	19.451	0	18.4652	5.85535	0	5.55859	-716717	down	-1.98041	down	299.1	6	6.506	Esi+125.0V
C08972	Quillaic acid	C08972	Quillaic acid	1	1	242641	0	0	17.8885	0	0	5.38497	-1	down	242641	up	508.317	3	6.38667	Esi+125.0V
C11178	Resazurin	C11178	Resazurin	1.13039e+06	229113	503202	20.1084	17.8057	18.9408	6.05323	5.36005	5.70174	-4.93374	down	-2.24639	down	251.019	9	6.88522	Esi+125.0V
C14876	S-(2-Hydroxyethyl)-N-acetyl-L-cysteine	C14876	S-(2-Hydroxyethyl)-N-acetyl-L-cysteine	21450720	3193001	7.59208e+06	24.3545	21.6065	22.8561	7.33144	6.5042	6.88036	-6.71804	down	-2.82541	down	207.056	9	6.87333	Esi+125.0V
C17638	Schizonepetoside E	C17638	Schizonepetoside E	10280489	1.92095e+06	3.56553e+06	23.2934	20.8734	21.7657	7.01201	6.28352	6.55212	-5.35178	down	-2.8833	down	370.16	9	2.86233	Esi+125.0V
C06718	S-Formylmycothiol	C06718	S-Formylmycothiol	508274	1	1	18.9552	0	0	5.7061	0	0	-508274	down	-508274	down	514.144	3	5.75367	Esi+125.0V
C00319	Sphingosine	C02934	3-ketosphinganine	6248618	10682834	1	22.5751	23.3488	0	6.79578	7.02869	0	1.70963	up	-6248618	down	299.282	6	0.998167	Esi+125.0V
	Sulfoxotolrestat	C18919	Furconazole-cis	1	1.67408e+06	1	0	20.6749	0	0	6.22378	0	1.67408e+06	up	-1	down	395.042	3	3.72933	Esi+125.0V
C00422	TG(12:0/12:0/12:0)	C00422	TG(12:0/12:0/12:0)	242427	2.12497e+06	1.35244e+06	17.8872	21.019	20.3671	5.38458	6.32735	6.13112	8.76539	up	5.57876	up	660.53	9	1.288	Esi+125.0V
	Thr Gly Gly		C8 H15 N3 O5	1	1	107423	0	0	16.7129	0	0	5.0311	-1	down	107423	up	233.101	3	8.009	Esi+125.0V
C08141	Tiludronic acid	C08141	Tiludronic acid	1	1	1.29891e+06	0	0	20.3089	0	0	6.11358	-1	down	1.29891e+06	up	317.929	3	12.102	Esi+125.0V
C11158	Topotecan	C11158	Topotecan	5.06673e+06	1	2064179	22.2726	0	20.9771	6.70473	0	6.31475	-5.06673e+06	down	-2.4546	down	443.144	6	3.32267	Esi+125.0V
	Triphyllin A		C44 H36 N2 S2	853633	1	539788	19.7033	0	19.042	5.93127	0	5.73222	-853633	down	-1.58142	down	656.233	6	4.41317	Esi+125.0V
	Trp Asn Asp		C21 H26 Cl N4 O4	157217	1	1	17.2624	0	0	5.1965	0	0	-157217	down	-157217	down	433.161	3	2.69	Esi+125.0V
	Trp Val Asp		C11 H32 N9 O2 S3	254399	1	1	17.9567	0	0	5.40552	0	0	-254399	down	-254399	down	418.185	3	11.4017	Esi+125.0V
	Tyr Ser Thr		C15 H17 N10 O2	111271	1	1	16.7637	0	0	5.04638	0	0	-111271	down	-111271	down	369.153	3	5.75833	Esi+125.0V
C00015	Uridine diphosphate (UDP)	C00015	Uridine diphosphate (UDP)	2.60596e+06	929560	1.40604e+06	21.3134	19.8262	20.4232	6.41597	5.96828	6.148	-2.80344	down	-1.8534	down	404.002	9	10.4623	Esi+125.0V
	Wanepimedoside A		C30 H42 N6 O8 S2	538147	1	279437	19.0376	0	18.0922	5.7309	0	5.44628	-538147	down	-1.92583	down	678.25	6	2.42483	Esi+125.0V
	Zaprinast	C12256	(+)-2,7-Dideoxypancratistatin	3.96086e+06	1.07138e+06	1.94097e+06	21.9174	20.031	20.8883	6.59779	6.02994	6.28802	-3.69698	down	-2.04065	down	293.089	9	3.86267	Esi+125.0V
	1-(6-[5]-ladderane-hexanyl)-2-(8-[3]-ladderane-octanyl)-sn-glycerol		C33 H72 N3 O2 S2	182923	1	1	17.4809	0	0	5.26227	0	0	-182923	down	-182923	down	606.502	3	2.917	Esi-125.0V
	10,11-epoxy-chlorovulone I	C11680	Cathenamine	108982	1	1	16.7337	0	0	5.03736	0	0	-108982	down	-108982	down	396.168	3	1.67	Esi-125.0V
	1013.7453@1.3268334		1013.7453@1.3268334	1.7205e+06	1	506605	20.7144	0	18.9505	6.23566	0	5.70467	-1.7205e+06	down	-3.39615	down	1013.75	6	1.32683	Esi-125.0V
	1062.8613@5.658556		1062.8613@5.658556	382635	156492	212286	18.5456	17.2557	17.6956	5.58278	5.19449	5.32692	-2.44508	down	-1.80245	down	1062.86	9	5.65856	Esi-125.0V
	1117.3496@1.4453334		1117.3496@1.4453334	77407.3	1	1	16.2402	0	0	4.88878	0	0	-77407.3	down	-77407.3	down	1117.35	3	1.44533	Esi-125.0V
	1158.665@20.579887		1158.665@20.579887	278309	80717.8	153566	18.0863	16.3006	17.2285	5.44453	4.90697	5.1863	-3.44793	down	-1.81231	down	1158.66	9	20.5799	Esi-125.0V
C11666	11-Hydroxyiridodial glucoside pentaacetate	C11666	11-Hydroxyiridodial glucoside pentaacetate	164281	1	1	17.3258	0	0	5.21559	0	0	-164281	down	-164281	down	556.213	3	2.73433	Esi-125.0V
	1212.8762@2.1343334		1212.8762@2.1343334	445934	1	1	18.7665	0	0	5.64927	0	0	-445934	down	-445934	down	1212.88	3	2.13433	Esi-125.0V
	1239.8029@0.95		1239.8029@0.95	1	159088	1	0	17.2795	0	0	5.20164	0	159088	up	-1	down	1239.8	3	0.95	Esi-125.0V
	1321.6075@21.83583		1321.6075@21.83583	70636.8	1	42581.4	16.1081	0	15.3779	4.84903	0	4.62922	-70636.8	down	-1.65886	down	1321.61	6	21.8358	Esi-125.0V
	1447.3269@20.599333		1447.3269@20.599333	46748.7	1	1	15.5126	0	0	4.66977	0	0	-46748.7	down	-46748.7	down	1447.33	3	20.5993	Esi-125.0V
	1476.835@2.9243333		1476.835@2.9243333	87301.4	1	1	16.4137	0	0	4.94102	0	0	-87301.4	down	-87301.4	down	1476.84	3	2.92433	Esi-125.0V
	155.8889@5.624333		155.8889@5.624333	113115808	1	1	26.7532	0	0	8.05352	0	0	-113115808	down	-113115808	down	155.889	3	5.62433	Esi-125.0V
	155.8891@5.7973332		155.8891@5.7973332	1	34574324	66907500	0	25.0432	25.9957	0	7.53875	7.82547	34574324	up	66907500	up	155.889	6	5.79733	Esi-125.0V
	161.9206@7.941111		161.9206@7.941111	12504441	5.16836e+06	10425243	23.5759	22.3013	23.3136	7.09706	6.71335	7.01809	-2.41942	down	-1.19944	down	161.921	9	7.94111	Esi-125.0V
	162.91@6.6139994		162.91@6.6139994	12836771	4.67727e+06	8423281	23.6138	22.1572	23.0059	7.10846	6.66999	6.92548	-2.7445	down	-1.52396	down	162.91	9	6.614	Esi-125.0V
	166.9057@2.963667		166.9057@2.963667	29983304	1	1	24.8377	0	0	7.47688	0	0	-29983304	down	-29983304	down	166.906	3	2.96367	Esi-125.0V
	173.0214@1.3666667		173.0214@1.3666667	1	249409	1	0	17.9282	0	0	5.39691	0	249409	up	-1	down	173.021	3	1.36667	Esi-125.0V
	1-methyl-N-(9-methyl-9-azabicyclo[3.3.1]non-3-yl)-7-(sulfooxy)-, endo- glucuronide		C28 H38 N O11	1.69763e+06	315031	783475	20.6951	18.2651	19.5795	6.22984	5.49835	5.89402	-5.38876	down	-2.16679	down	564.244	9	2.33611	Esi-125.0V
C14561	2,4,6-Triphenyl-1-hexene	C14561	2,4,6-Triphenyl-1-hexene	1	762424	1	0	19.5402	0	0	5.8822	0	762424	up	-1	down	372.209	3	0.930333	Esi-125.0V
	210.2394@3.306		210.2394@3.306	86883.1	1	1	16.4068	0	0	4.93894	0	0	-86883.1	down	-86883.1	down	210.239	3	3.306	Esi-125.0V
	227.2742@3.8581111		227.2742@3.8581111	10638803	3153970	5.56824e+06	23.3428	21.5887	22.4088	7.02689	6.49886	6.74572	-3.37315	down	-1.91062	down	227.274	9	3.85811	Esi-125.0V
	2350.329@4.864		2350.329@4.864	116981	1	1	16.8359	0	0	5.06812	0	0	-116981	down	-116981	down	2350.33	3	4.864	Esi-125.0V
	312.7463@2.095		312.7463@2.095	221747	1	180258	17.7586	0	17.4597	5.34586	0	5.25589	-221747	down	-1.23017	down	312.746	6	2.095	Esi-125.0V
	314.7829@4.8886666		314.7829@4.8886666	1	1	185295	0	0	17.4995	0	0	5.26786	-1	down	185295	up	314.783	3	4.88867	Esi-125.0V
	314.8339@0.95199996		314.8339@0.95199996	1	24097734	1	0	24.5224	0	0	7.38198	0	24097734	up	-1	down	314.834	3	0.952	Esi-125.0V
	317.7751@5.2066665		317.7751@5.2066665	1.69461e+06	345586	806910	20.6925	18.3987	19.622	6.22907	5.53856	5.90682	-4.90358	down	-2.10012	down	317.775	9	5.20667	Esi-125.0V
	318.8259@6.4830003		318.8259@6.4830003	241642	1	1	17.8825	0	0	5.38317	0	0	-241642	down	-241642	down	318.826	3	6.483	Esi-125.0V
	324.8552@5.531667		324.8552@5.531667	659663	1	1	19.3314	0	0	5.81932	0	0	-659663	down	-659663	down	324.855	3	5.53167	Esi-125.0V
	3-dodecanoyl-NBD Cholesterol		806.5556@1.6986667	285007	1	124643	18.1206	0	16.9274	5.45486	0	5.09567	-285007	down	-2.28659	down	806.556	6	1.69867	Esi-125.0V
	3β-Acetoxy-23-Bromo-Isoallospirost-9 (11)-Ene-12-One		594.22@1.7056667	1	184404	1	0	17.4925	0	0	5.26577	0	184404	up	-1	down	594.22	3	1.70567	Esi-125.0V
C19564	4-(Nitrosoamino)-1-(3-pyridinyl)-1-butanone	C19564	4-(Nitrosoamino)-1-(3-pyridinyl)-1-butanone	67918600	22805262	37870872	26.0173	24.4429	25.1746	7.83199	7.35803	7.57831	-2.9782	down	-1.79343	down	193.084	9	2.90122	Esi-125.0V
	418.3743@1.4843334		418.3743@1.4843334	1	988787	1	0	19.9153	0	0	5.9951	0	988787	up	-1	down	418.374	3	1.48433	Esi-125.0V
	450.52@1.6776668		450.52@1.6776668	1	55899348	48493696	0	25.7363	25.5313	0	7.74741	7.68568	55899348	up	48493696	up	450.52	6	1.67767	Esi-125.0V
	463.6914@5.3575554		463.6914@5.3575554	645041	148585	351723	19.299	17.1809	18.4241	5.80959	5.17197	5.5462	-4.34124	down	-1.83394	down	463.691	9	5.35756	Esi-125.0V
	470.6877@2.9587774		470.6877@2.9587774	2.09837e+06	544963	1.08212e+06	21.0008	19.0558	20.0454	6.32188	5.73637	6.03428	-3.85048	down	-1.93913	down	470.688	9	2.95878	Esi-125.0V
	472.7403@5.5246663		472.7403@5.5246663	398329	1	1	18.6036	0	0	5.60024	0	0	-398329	down	-398329	down	472.74	3	5.52467	Esi-125.0V
	474.7449@2.0306666		474.7449@2.0306666	103477	1	1	16.659	0	0	5.01485	0	0	-103477	down	-103477	down	474.745	3	2.03067	Esi-125.0V
	477.7469@6.6182227		477.7469@6.6182227	609560	219252	279851	19.2174	17.7422	18.0943	5.78502	5.34094	5.44693	-2.78019	down	-2.17816	down	477.747	9	6.61822	Esi-125.0V
	478.6675@5.3580003		478.6675@5.3580003	500400	1	348325	18.9327	0	18.4101	5.69932	0	5.54198	-500400	down	-1.43659	down	478.668	6	5.358	Esi-125.0V
	482.8669@3.8569996		482.8669@3.8569996	899582	300100	518696	19.7789	18.1951	18.9845	5.95404	5.47727	5.71491	-2.99761	down	-1.73431	down	482.867	9	3.857	Esi-125.0V
	487.7739@3.3116667		487.7739@3.3116667	178274	1	1	17.4437	0	0	5.25109	0	0	-178274	down	-178274	down	487.774	3	3.31167	Esi-125.0V
	488.7333@2.9236667		488.7333@2.9236667	176847	1	1	17.4321	0	0	5.2476	0	0	-176847	down	-176847	down	488.733	3	2.92367	Esi-125.0V
	505.6558@1.6518891		505.6558@1.6518891	3634894	611208	2.01569e+06	21.7935	19.2213	20.9428	6.56049	5.78619	6.30442	-5.94707	down	-1.8033	down	505.656	9	1.65189	Esi-125.0V
	513.8743@2.5111668		513.8743@2.5111668	1	205802	605658	0	17.6509	19.2081	0	5.31345	5.78223	205802	up	605658	up	513.874	6	2.51117	Esi-125.0V
	565.4457@4.9113336		565.4457@4.9113336	100458	1	1	16.6162	0	0	5.00198	0	0	-100458	down	-100458	down	565.446	3	4.91133	Esi-125.0V
C16261	5beta-scymnol sulfate	C16261	5beta-scymnol sulfate	2.1516e+06	261187	784301	21.037	17.9947	19.581	6.33276	5.41695	5.89448	-8.23777	down	-2.74334	down	608.325	9	6.862	Esi-125.0V
C03997	5-Hydroxymethyldeoxycytidylate	C03997	5-Hydroxymethyldeoxycytidylate	1	213974	1	0	17.7071	0	0	5.33036	0	213974	up	-1	down	383.073	3	1.70333	Esi-125.0V
	629.7825@5.011667		629.7825@5.011667	89357.8	1	1	16.4473	0	0	4.95113	0	0	-89357.8	down	-89357.8	down	629.783	3	5.01167	Esi-125.0V
	630.7603@1.336		630.7603@1.336	1	148016	1	0	17.1754	0	0	5.17031	0	148016	up	-1	down	630.76	3	1.336	Esi-125.0V
	638.7543@12.703667		638.7543@12.703667	166795	1	1	17.3477	0	0	5.22218	0	0	-166795	down	-166795	down	638.754	3	12.7037	Esi-125.0V
	646.6896@3.3131666		646.6896@3.3131666	243459	1	111323	17.8933	0	16.7644	5.38643	0	5.04659	-243459	down	-2.18695	down	646.69	6	3.31317	Esi-125.0V
	657.652@2.9071112		657.652@2.9071112	3421392	1.14864e+06	1.99224e+06	21.7062	20.1315	20.926	6.5342	6.06018	6.29934	-2.97864	down	-1.71736	down	657.652	9	2.90711	Esi-125.0V
	685.8574@1.4978334		685.8574@1.4978334	1	179908	213632	0	17.4569	17.7048	0	5.25505	5.32967	179908	up	213632	up	685.857	6	1.49783	Esi-125.0V
	756.6406@0.9426666		756.6406@0.9426666	1	257881	1	0	17.9763	0	0	5.41142	0	257881	up	-1	down	756.641	3	0.942667	Esi-125.0V
	762.132@1.6953334		762.132@1.6953334	1	176252	1	0	17.4273	0	0	5.24613	0	176252	up	-1	down	762.132	3	1.69533	Esi-125.0V
	762.3287@2.1450002		762.3287@2.1450002	195229	1	1	17.5748	0	0	5.29054	0	0	-195229	down	-195229	down	762.329	3	2.145	Esi-125.0V
	764.6114@0.945		764.6114@0.945	1	207689	1	0	17.6641	0	0	5.31741	0	207689	up	-1	down	764.611	3	0.945	Esi-125.0V
	764.6395@4.904667		764.6395@4.904667	144976	1	1	17.1455	0	0	5.1613	0	0	-144976	down	-144976	down	764.639	3	4.90467	Esi-125.0V
	774.2032@5.6555552		774.2032@5.6555552	49509336	12186514	27616926	25.5612	23.5388	24.719	7.69469	7.08588	7.44118	-4.06263	down	-1.79272	down	774.203	9	5.65556	Esi-125.0V
	775.7036@1.1226667		775.7036@1.1226667	1	254441	1	0	17.957	0	0	5.40559	0	254441	up	-1	down	775.704	3	1.12267	Esi-125.0V
	776.4063@1.5175556		776.4063@1.5175556	3.62188e+06	437278	1.48408e+06	21.7883	18.7382	20.5011	6.55893	5.64076	6.17146	-8.2828	down	-2.44049	down	776.406	9	1.51756	Esi-125.0V
	777.397@7.9494443		777.397@7.9494443	256488	99589.1	202772	17.9685	16.6037	17.6295	5.40907	4.99821	5.30701	-2.57546	down	-1.26491	down	777.397	9	7.94944	Esi-125.0V
	792.7796@0.947		792.7796@0.947	1	127091	1	0	16.9555	0	0	5.10411	0	127091	up	-1	down	792.78	3	0.947	Esi-125.0V
	794.4899@1.6564443		794.4899@1.6564443	1.93696e+06	291068	872150	20.8854	18.151	19.7342	6.28712	5.464	5.94059	-6.65465	down	-2.2209	down	794.49	9	1.65644	Esi-125.0V
	796.3042@5.6519995		796.3042@5.6519995	650619	204670	425939	19.3115	17.6429	18.7003	5.81333	5.31105	5.62935	-3.17886	down	-1.52749	down	796.304	9	5.652	Esi-125.0V
	797.8301@1.0160002		797.8301@1.0160002	1	391937	1	0	18.5803	0	0	5.59322	0	391937	up	-1	down	797.83	3	1.016	Esi-125.0V
	797.8499@1.274		797.8499@1.274	1	89980.4	1	0	16.4573	0	0	4.95415	0	89980.4	up	-1	down	797.85	3	1.274	Esi-125.0V
	802.6506@1.3196666		802.6506@1.3196666	171209	1	118119	17.3854	0	16.8499	5.23353	0	5.07232	-171209	down	-1.44947	down	802.651	6	1.31967	Esi-125.0V
	811.5884@1.5258335		811.5884@1.5258335	434817	1	231037	18.73	0	17.8178	5.63831	0	5.36368	-434817	down	-1.88202	down	811.588	6	1.52583	Esi-125.0V
	812.3674@5.6532226		812.3674@5.6532226	925028	281576	564936	19.8191	18.1032	19.1077	5.96615	5.4496	5.752	-3.28519	down	-1.6374	down	812.367	9	5.65322	Esi-125.0V
	816.5813@1.3546667		816.5813@1.3546667	1	95495.1	133205	0	16.5431	17.0233	0	4.97998	5.12452	95495.1	up	133205	up	816.581	6	1.35467	Esi-125.0V
	820.5698@2.3292222		820.5698@2.3292222	44969376	14706512	32337288	25.4224	23.81	24.9467	7.65292	7.16751	7.5097	-3.05779	down	-1.39064	down	820.57	9	2.32922	Esi-125.0V
	820.6074@2.2642221		820.6074@2.2642221	1.43958e+06	475714	952751	20.4572	18.8597	19.8617	6.15823	5.67735	5.97898	-3.02614	down	-1.51097	down	820.607	9	2.26422	Esi-125.0V
	823.696@6.446444		823.696@6.446444	167686	46480.9	80998.1	17.3554	15.5044	16.3056	5.2245	4.66728	4.90847	-3.60763	down	-2.07025	down	823.696	9	6.44644	Esi-125.0V
	827.669@1.5710001		827.669@1.5710001	236776	1	1	17.8532	0	0	5.37434	0	0	-236776	down	-236776	down	827.669	3	1.571	Esi-125.0V
	833.6861@2.971		833.6861@2.971	260196	1	202334	17.9892	0	17.6264	5.4153	0	5.30607	-260196	down	-1.28597	down	833.686	6	2.971	Esi-125.0V
	836.7562@1.4240001		836.7562@1.4240001	474153	1	1	18.855	0	0	5.67592	0	0	-474153	down	-474153	down	836.756	3	1.424	Esi-125.0V
	838.6995@6.217444		838.6995@6.217444	6.642e+06	1.28298e+06	3.00728e+06	22.6632	20.2911	21.52	6.8223	6.10822	6.47817	-5.17701	down	-2.20864	down	838.699	9	6.21744	Esi-125.0V
	838.8022@2.1063335		838.8022@2.1063335	107446	1	1	16.7132	0	0	5.03119	0	0	-107446	down	-107446	down	838.802	3	2.10633	Esi-125.0V
	845.0343@0.95		845.0343@0.95	1	178145	1	0	17.4427	0	0	5.25077	0	178145	up	-1	down	845.034	3	0.95	Esi-125.0V
	851.1582@5.194333		851.1582@5.194333	234773	100958	166574	17.8409	16.6234	17.3458	5.37065	5.00414	5.22161	-2.32545	down	-1.40942	down	851.158	9	5.19433	Esi-125.0V
	856.9388@1.5291667		856.9388@1.5291667	201370	1	65334.7	17.6195	0	15.9956	5.30399	0	4.81514	-201370	down	-3.08212	down	856.939	6	1.52917	Esi-125.0V
	863.0339@2.0176666		863.0339@2.0176666	66915.9	1	1	16.0301	0	0	4.82553	0	0	-66915.9	down	-66915.9	down	863.034	3	2.01767	Esi-125.0V
	863.7452@6.4513335		863.7452@6.4513335	152705	1	1	17.2204	0	0	5.18385	0	0	-152705	down	-152705	down	863.745	3	6.45133	Esi-125.0V
	872.2291@1.3119999		872.2291@1.3119999	1	99167.5	1	0	16.5976	0	0	4.99637	0	99167.5	up	-1	down	872.229	3	1.312	Esi-125.0V
	875.9947@2.1308334		875.9947@2.1308334	180497	1	60122.2	17.4616	0	15.8756	5.25647	0	4.77903	-180497	down	-3.00217	down	875.995	6	2.13083	Esi-125.0V
	878.745@5.6558895		878.745@5.6558895	527919	169817	312080	19.01	17.3736	18.2516	5.72257	5.22998	5.49427	-3.10875	down	-1.69161	down	878.745	9	5.65589	Esi-125.0V
	881.8931@6.4516673		881.8931@6.4516673	105717	1	1	16.6899	0	0	5.02415	0	0	-105717	down	-105717	down	881.893	3	6.45167	Esi-125.0V
	883.9266@12.947667		883.9266@12.947667	104441	1	1	16.6723	0	0	5.01887	0	0	-104441	down	-104441	down	883.927	3	12.9477	Esi-125.0V
	894.0828@2.1399999		894.0828@2.1399999	1	232927	364771	0	17.8295	18.4766	0	5.36722	5.56202	232927	up	364771	up	894.083	6	2.14	Esi-125.0V
	902.0679@1.8303334		902.0679@1.8303334	137576	1	1	17.0699	0	0	5.13854	0	0	-137576	down	-137576	down	902.068	3	1.83033	Esi-125.0V
	912.1687@2.129		912.1687@2.129	259097	1	184299	17.9831	0	17.4917	5.41346	0	5.26552	-259097	down	-1.40585	down	912.169	6	2.129	Esi-125.0V
	917.1053@6.218167		917.1053@6.218167	509522	1	243096	18.9588	0	17.8912	5.70716	0	5.38578	-509522	down	-2.09597	down	917.105	6	6.21817	Esi-125.0V
	923.1469@5.5776663		923.1469@5.5776663	50661452	14268108	22673916	25.5944	23.7663	24.4345	7.70468	7.15437	7.35553	-3.55068	down	-2.23435	down	923.147	9	5.57767	Esi-125.0V
	926.2487@8.464556		926.2487@8.464556	534876	111951	234819	19.0288	16.7725	17.8412	5.72825	5.04903	5.37073	-4.77777	down	-2.27782	down	926.249	9	8.46456	Esi-125.0V
	939.3288@1.457		939.3288@1.457	947976	156536	564125	19.8545	17.2561	19.1057	5.9768	5.19461	5.75138	-6.05597	down	-1.68043	down	939.329	9	1.457	Esi-125.0V
	941.235@1.4495001		941.235@1.4495001	124195	1	121179	16.9222	0	16.8868	5.0941	0	5.08343	-124195	down	-1.02489	down	941.235	6	1.4495	Esi-125.0V
	952.2133@5.6439996		952.2133@5.6439996	103345	1	1	16.6571	0	0	5.01429	0	0	-103345	down	-103345	down	952.213	3	5.644	Esi-125.0V
	968.5292@7.1936665		968.5292@7.1936665	178696	1	60863.2	17.4471	0	15.8933	5.25211	0	4.78435	-178696	down	-2.93602	down	968.529	6	7.19367	Esi-125.0V
	977.4882@1.4278332		977.4882@1.4278332	137647	1	75087.6	17.0706	0	16.1963	5.13877	0	4.87557	-137647	down	-1.83315	down	977.488	6	1.42783	Esi-125.0V
	979.5776@2.9516668		979.5776@2.9516668	79337.7	1	1	16.2757	0	0	4.89948	0	0	-79337.7	down	-79337.7	down	979.578	3	2.95167	Esi-125.0V
	985.973@1.2563334		985.973@1.2563334	1	240748	1	0	17.8772	0	0	5.38156	0	240748	up	-1	down	985.973	3	1.25633	Esi-125.0V
	992.0144@4.898667		992.0144@4.898667	96719.9	1	1	16.5615	0	0	4.98552	0	0	-96719.9	down	-96719.9	down	992.014	3	4.89867	Esi-125.0V
	995.7195@18.293665		995.7195@18.293665	60358.2	1	1	15.8813	0	0	4.78074	0	0	-60358.2	down	-60358.2	down	995.72	3	18.2937	Esi-125.0V
	9-Amino-1,2,3,4-tetrahydroacridine	C01453	Tacrine	1	546524	1543373	0	19.0599	20.5577	0	5.73761	6.18847	546524	up	1543373	up	198.117	6	2.899	Esi-125.0V
C14426	Acephate	C14426	Acephate	393185	1	1	18.5848	0	0	5.5946	0	0	-393185	down	-393185	down	183.012	3	5.29767	Esi-125.0V
C08327	Anthemis glycoside B	C08327	Anthemis glycoside B	451540	1	1	18.7845	0	0	5.6547	0	0	-451540	down	-451540	down	735.24	3	1.86767	Esi-125.0V
	C10 H2 N3 O12		C10 H2 N3 O12	364730	1	1	18.4765	0	0	5.56197	0	0	-364730	down	-364730	down	355.962	3	1.38367	Esi-125.0V
	C11 H25 N2 O2		C11 H25 N2 O2	184740880	88137888	130606664	27.4609	26.3933	26.9607	8.26656	7.94516	8.11596	-2.09604	down	-1.41448	down	217.191	9	3.86211	Esi-125.0V
	C12 H Cl2 N O7		C12 H Cl2 N O7	292546	1	1	18.1583	0	0	5.46619	0	0	-292546	down	-292546	down	340.916	3	5.545	Esi-125.0V
	C12 H4 N O8 S2		C12 H4 N O8 S2	252702	1	1	17.9471	0	0	5.40261	0	0	-252702	down	-252702	down	353.935	3	1.85567	Esi-125.0V
	C12 H6 N S5		C12 H6 N S5	731221	1	331750	19.4799	0	18.3397	5.86405	0	5.52081	-731221	down	-2.20413	down	323.907	6	4.48583	Esi-125.0V
	C14 H10 Cl N2 O5 S		C14 H10 Cl N2 O5 S	735294	285208	324083	19.488	18.1217	18.306	5.86646	5.45516	5.51066	-2.5781	down	-2.26884	down	352.997	9	4.59989	Esi-125.0V
	C16 H O12 S4		C16 H O12 S4	5.78869e+06	1	1	22.4648	0	0	6.76258	0	0	-5.78869e+06	down	-5.78869e+06	down	512.837	3	7.101	Esi-125.0V
	C16 H2 N O10 S4		C16 H2 N O10 S4	7.02477e+06	790238	1.73291e+06	22.744	19.5919	20.7248	6.84663	5.89776	6.23878	-8.88944	down	-4.05375	down	495.856	9	7.83711	Esi-125.0V
	C16 H8 N2 O2 S3		C16 H8 N2 O2 S3	231719	1	1	17.822	0	0	5.36496	0	0	-231719	down	-231719	down	355.972	3	1.73967	Esi-125.0V
	C17 H10 O8		C17 H10 O8	1	44499028	6314089	0	25.4073	22.5901	0	7.64835	6.80031	44499028	up	6314089	up	342.039	6	0.924	Esi-125.0V
	C17 H20 N2 O16 S		C17 H20 N2 O16 S	366175	1	139667	18.4822	0	17.0916	5.56369	0	5.14509	-366175	down	-2.62178	down	540.052	6	7.215	Esi-125.0V
	C17 H29 O21		C17 H29 O21	3.25193e+06	485604	1072970	21.6329	18.8894	20.0332	6.51214	5.68628	6.03059	-6.69666	down	-3.03077	down	569.12	9	7.25256	Esi-125.0V
	C17 H32 N9 O2		C17 H32 N9 O2	341882	1	1	18.3831	0	0	5.53388	0	0	-341882	down	-341882	down	394.267	3	7.73033	Esi-125.0V
	C17 H37 N8 O11 S2		C17 H37 N8 O11 S2	1	1	240681	0	0	17.8768	0	0	5.38144	-1	down	240681	up	593.2	3	7.001	Esi-125.0V
	C17 H46 N9 O		C17 H46 N9 O	1	497899	1	0	18.9255	0	0	5.69714	0	497899	up	-1	down	392.379	3	0.971	Esi-125.0V
	C18 H N O9 S4		C18 H N O9 S4	471556	1	1	18.8471	0	0	5.67353	0	0	-471556	down	-471556	down	502.851	3	2.78367	Esi-125.0V
	C19 H N3 O7 S4		C19 H N3 O7 S4	5.33936e+06	1	1	22.3482	0	0	6.72749	0	0	-5.33936e+06	down	-5.33936e+06	down	510.868	3	1.90733	Esi-125.0V
	C19 H35 N2 O3 S		C19 H35 N2 O3 S	1	183350	146854	0	17.4842	17.164	0	5.26328	5.16689	183350	up	146854	up	371.236	6	4.9605	Esi-125.0V
	C19 H38 N7 O2		C19 H38 N7 O2	364239	104754	158099	18.4745	16.6766	17.2705	5.56139	5.02017	5.19893	-3.47708	down	-2.30387	down	396.308	9	1.62444	Esi-125.0V
	C19 H39 N2 O7		C19 H39 N2 O7	22391216	9862008	14672701	24.4164	23.2335	23.8066	7.35008	6.99397	7.16651	-2.27045	down	-1.52605	down	407.274	9	1.53222	Esi-125.0V
	C20 H16 N13 O7		C20 H16 N13 O7	673270	1	1	19.3608	0	0	5.82819	0	0	-673270	down	-673270	down	550.129	3	6.86067	Esi-125.0V
	C20 H2 O21 S4		C20 H2 O21 S4	78974.7	1	1	16.2691	0	0	4.89749	0	0	-78974.7	down	-78974.7	down	705.792	3	7.27033	Esi-125.0V
	C20 H52 N9 O12		C20 H52 N9 O12	2940214	611655	1.36221e+06	21.4875	19.2224	20.3775	6.46838	5.78651	6.13424	-4.80698	down	-2.15842	down	610.372	9	7.01711	Esi-125.0V
	C20 H6 O17 S3		C20 H6 O17 S3	70238.6	1	1	16.1	0	0	4.84658	0	0	-70238.6	down	-70238.6	down	613.873	3	4.89967	Esi-125.0V
	C21 H2 N O19 S3		C21 H2 N O19 S3	539538	154417	334484	19.0414	17.2365	18.3516	5.73202	5.1887	5.52437	-3.49402	down	-1.61305	down	667.837	9	2.35133	Esi-125.0V
	C21 H35 N7 O		C21 H35 N7 O	689588	1	476764	19.3954	0	18.8629	5.83859	0	5.6783	-689588	down	-1.44639	down	401.289	6	5.696	Esi-125.0V
	C21 H43 N3 O4		C21 H43 N3 O4	14852530	3.29127e+06	7593315	23.8242	21.6502	22.8563	7.1718	6.51736	6.88043	-4.5127	down	-1.956	down	401.325	9	2.37544	Esi-125.0V
	C22 H48 N4 O13 S		C22 H48 N4 O13 S	13464250	1.91194e+06	5113552	23.6826	20.8666	22.2859	7.12918	6.28147	6.70872	-7.04219	down	-2.63305	down	608.292	9	6.84811	Esi-125.0V
	C22 H51 N12 O7		C22 H51 N12 O7	505340	1	1	18.9469	0	0	5.70358	0	0	-505340	down	-505340	down	595.399	3	4.73167	Esi-125.0V
	C23 H11 N4 O12		C23 H11 N4 O12	1.80174e+06	416818	715467	20.781	18.6691	19.4485	6.25569	5.61995	5.85459	-4.32261	down	-2.51827	down	535.036	9	6.44367	Esi-125.0V
	C23 H47 N8 O10		C23 H47 N8 O10	1	2942625	1	0	21.4887	0	0	6.46873	0	2942625	up	-1	down	595.34	3	1.12633	Esi-125.0V
	C23 H55 N6 O3 S4		C23 H55 N6 O3 S4	1122712	1	1	20.0986	0	0	6.05027	0	0	-1122712	down	-1122712	down	591.319	3	6.99733	Esi-125.0V
	C24 H N O13		C24 H N O13	13293670	6.27136e+06	6.42384e+06	23.6642	22.5803	22.615	7.12364	6.79736	6.80779	-2.11974	down	-2.06943	down	510.943	9	1.649	Esi-125.0V
	C24 H16 Cl N6 O5 S2		C24 H16 Cl N6 O5 S2	1	307246	1	0	18.229	0	0	5.48749	0	307246	up	-1	down	567.028	3	1.704	Esi-125.0V
	C24 H24 N16 O2		C24 H24 N16 O2	6.17705e+06	2299807	4491418	22.5585	21.1331	22.0987	6.79078	6.36169	6.65238	-2.6859	down	-1.3753	down	568.226	9	1.52122	Esi-125.0V
	C24 H52 Cl N3 O9		C24 H52 Cl N3 O9	237124	1	1	17.8553	0	0	5.37498	0	0	-237124	down	-237124	down	561.335	3	12.6897	Esi-125.0V
	C24 H8 N2 O12 S5		C24 H8 N2 O12 S5	1	1.21457e+06	1	0	20.212	0	0	6.08442	0	1.21457e+06	up	-1	down	675.866	3	0.900667	Esi-125.0V
	C25 H3 N O3		C25 H3 N O3	374400	1	165348	18.5142	0	17.3351	5.57334	0	5.2184	-374400	down	-2.26432	down	365.011	6	10.7605	Esi-125.0V
	C25 H42 N2 S		C25 H42 N2 S	1	151392	1	0	17.2079	0	0	5.1801	0	151392	up	-1	down	402.306	3	1.469	Esi-125.0V
	C25 H54 N3 O		C25 H54 N3 O	951398	290647	383960	19.8597	18.1489	18.5506	5.97836	5.46337	5.58429	-3.27338	down	-2.47786	down	412.426	9	1.51467	Esi-125.0V
	C26 H2 N O18 S2		C26 H2 N O18 S2	2.44645e+06	320091	594651	21.2223	18.2881	19.1817	6.38854	5.50527	5.77426	-7.64298	down	-4.11409	down	679.868	9	7.19778	Esi-125.0V
	C26 H48 N12 O4		C26 H48 N12 O4	465796	1	275695	18.8293	0	18.0727	5.6682	0	5.44043	-465796	down	-1.68953	down	592.391	6	2.12867	Esi-125.0V
	C26 H49 N2		C26 H49 N2	1	1.7637e+06	1	0	20.7502	0	0	6.24642	0	1.7637e+06	up	-1	down	389.388	3	0.965667	Esi-125.0V
	C26 H56 N4		C26 H56 N4	535867	146322	179077	19.0315	17.1588	17.4502	5.72906	5.16531	5.25304	-3.66224	down	-2.99238	down	424.448	9	1.77744	Esi-125.0V
	C26 H57 N8 O5 S2		C26 H57 N8 O5 S2	333106	1	1	18.3456	0	0	5.52258	0	0	-333106	down	-333106	down	625.387	3	4.86533	Esi-125.0V
	C27 H2 Cl N3 O16 S		C27 H2 Cl N3 O16 S	1	84387.8	1	0	16.3647	0	0	4.92628	0	84387.8	up	-1	down	690.882	3	0.932	Esi-125.0V
	C27 H2 N3 O18 S		C27 H2 N3 O18 S	20865542	656198	4763328	24.3146	19.3238	22.1835	7.31943	5.81703	6.67791	-31.7976	down	-4.38045	down	687.903	9	1.53544	Esi-125.0V
	C27 H3 O4 S3		C27 H3 O4 S3	176374	1	1	17.4283	0	0	5.24643	0	0	-176374	down	-176374	down	486.921	3	3.85533	Esi-125.0V
	C27 H45 N2 O		C27 H45 N2 O	174786	1	1	17.4152	0	0	5.24251	0	0	-174786	down	-174786	down	413.355	3	2.318	Esi-125.0V
	C28 H39 O6 S3		C28 H39 O6 S3	441959	1	165577	18.7536	0	17.3371	5.64538	0	5.219	-441959	down	-2.66921	down	567.189	6	7.37467	Esi-125.0V
	C28 H49 O S		C28 H49 O S	128256	1	1	16.9687	0	0	5.10808	0	0	-128256	down	-128256	down	433.349	3	8.44333	Esi-125.0V
	C30 H63 Cl N11		C30 H63 Cl N11	265816	1	281106	18.0201	0	18.1008	5.42458	0	5.44887	-265816	down	1.05752	up	612.491	6	4.70217	Esi-125.0V
	C30 H63 N O11		C30 H63 N O11	1	817344	931019	0	19.6406	19.8285	0	5.9124	5.96896	817344	up	931019	up	613.439	6	1.379	Esi-125.0V
	C31 H16 N3 O18		C31 H16 N3 O18	907283	1	230523	19.7912	0	17.8146	5.95774	0	5.36272	-907283	down	-3.93575	down	718.041	6	2.54217	Esi-125.0V
	C31 H63		C31 H63	904858	422172	579296	19.7873	18.6875	19.1439	5.95658	5.62549	5.7629	-2.14334	down	-1.562	down	435.492	9	5.25211	Esi-125.0V
	C31 H65 N O5		C31 H65 N O5	140871	1	76092.9	17.104	0	16.2155	5.14882	0	4.88134	-140871	down	-1.8513	down	531.485	6	2.34067	Esi-125.0V
	C33 H4 N2 O15 S		C33 H4 N2 O15 S	1.93142e+06	257532	671928	20.8812	17.9744	19.3579	6.28588	5.41083	5.82732	-7.49972	down	-2.87444	down	699.933	9	1.425	Esi-125.0V
	C33 H71 N8 O2		C33 H71 N8 O2	202773	1	256267	17.6295	0	17.9673	5.30701	0	5.40869	-202773	down	1.26381	up	611.568	6	4.658	Esi-125.0V
	C34 H5 N2 O6		C34 H5 N2 O6	4.70909e+06	487534	1.2997e+06	22.167	18.8951	20.3098	6.67294	5.68801	6.11384	-9.659	down	-3.6232	down	537.013	9	2.54056	Esi-125.0V
	C35 H Cl2 O10 S		C35 H Cl2 O10 S	184665	1	1	17.4946	0	0	5.26638	0	0	-184665	down	-184665	down	682.864	3	3.30033	Esi-125.0V
	C36 H77 N9 O2		C36 H77 N9 O2	243805	1	1	17.8954	0	0	5.38704	0	0	-243805	down	-243805	down	667.617	3	5.27333	Esi-125.0V
	C39 H67 Cl N3 S		C39 H67 Cl N3 S	149764	1	1	17.1923	0	0	5.17541	0	0	-149764	down	-149764	down	644.469	3	1.668	Esi-125.0V
	C39 H77 N2 O4		C39 H77 N2 O4	1.14638e+06	274858	485172	20.1287	18.0683	18.8881	6.05933	5.43911	5.6859	-4.1708	down	-2.36283	down	637.587	9	8.46067	Esi-125.0V
	C40 H74 N2 S		C40 H74 N2 S	720169	192599	285297	19.458	17.5552	18.1221	5.85743	5.28465	5.4553	-3.73921	down	-2.52427	down	614.556	9	2.05878	Esi-125.0V
	C42 H11 N6 O4		C42 H11 N6 O4	1	3.40722e+06	1	0	21.7002	0	0	6.5324	0	3.40722e+06	up	-1	down	663.083	3	0.936333	Esi-125.0V
	C42 H5 Cl2 O4 S		C42 H5 Cl2 O4 S	307757	1	1	18.2314	0	0	5.48821	0	0	-307757	down	-307757	down	674.927	3	12.702	Esi-125.0V
	C42 H72 N2		C42 H72 N2	80168.2	1	1	16.2907	0	0	4.904	0	0	-80168.2	down	-80168.2	down	604.564	3	2.92367	Esi-125.0V
	C42 H80 O S		C42 H80 O S	405731	1	203220	18.6302	0	17.6327	5.60824	0	5.30797	-405731	down	-1.99651	down	632.591	6	1.5265	Esi-125.0V
	C44 H3 O4 S3		C44 H3 O4 S3	287700	1	134168	18.1342	0	17.0337	5.45894	0	5.12765	-287700	down	-2.14432	down	690.918	6	2.94233	Esi-125.0V
	C44 H7 Cl2 N3		C44 H7 Cl2 N3	1	495300	1	0	18.9179	0	0	5.69487	0	495300	up	-1	down	646.997	3	0.929	Esi-125.0V
	C45 H40 N2 O6		C45 H40 N2 O6	1.50339e+06	433946	878306	20.5198	18.7272	19.7444	6.17707	5.63744	5.94365	-3.46446	down	-1.71169	down	704.287	9	4.90745	Esi-125.0V
	C45 H52 N9		C45 H52 N9	1	326206	1	0	18.3154	0	0	5.51349	0	326206	up	-1	down	718.43	3	0.946667	Esi-125.0V
	C45 H87		C45 H87	1	476355	1	0	18.8617	0	0	5.67793	0	476355	up	-1	down	627.683	3	0.948333	Esi-125.0V
	C46 H48 O7 S		C46 H48 O7 S	85242.3	1	1	16.3793	0	0	4.93065	0	0	-85242.3	down	-85242.3	down	744.31	3	4.60033	Esi-125.0V
	C47 H24 N2 O2 S		C47 H24 N2 O2 S	1	346277	1	0	18.4016	0	0	5.53942	0	346277	up	-1	down	680.155	3	0.913667	Esi-125.0V
	C49 H9 N2 O5		C49 H9 N2 O5	196120	1	1	17.5814	0	0	5.29252	0	0	-196120	down	-196120	down	705.052	3	1.94233	Esi-125.0V
	C6 H2 Cl N3 O2 S5		C6 H2 Cl N3 O2 S5	1	1	132436	0	0	17.0149	0	0	5.12201	-1	down	132436	up	342.84	3	4.80333	Esi-125.0V
	C7 H17 N4 O3		C7 H17 N4 O3	170777	1	1	17.3818	0	0	5.23243	0	0	-170777	down	-170777	down	205.127	3	1.541	Esi-125.0V
	C7 H22 N5 S		C7 H22 N5 S	73810336	15049459	28127122	26.1373	23.8432	24.7455	7.86812	7.17752	7.44913	-4.90452	down	-2.62417	down	208.159	9	2.77189	Esi-125.0V
	C7 H22 N5 S Esi-125.0V3.3763332		C7 H22 N5 S Esi-125.0V3.3763332	1	1	1.18985e+06	0	0	20.1823	0	0	6.07549	-1	down	1.18985e+06	up	208.159	3	3.37633	Esi-125.0V
	C8 H11 N6		C8 H11 N6	655333	1	1	19.3219	0	0	5.81646	0	0	-655333	down	-655333	down	191.105	3	5.28267	Esi-125.0V
	C9 H N2 O S		C9 H N2 O S	1	461410	1	0	18.8157	0	0	5.66409	0	461410	up	-1	down	184.98	3	0.951667	Esi-125.0V
	C9 H O15		C9 H O15	6.51089e+06	1.22154e+06	2519073	22.6344	20.2203	21.2645	6.81364	6.08691	6.40124	-5.33007	down	-2.58464	down	348.929	9	8.45844	Esi-125.0V
	C9 H11 N3 O2		C9 H11 N3 O2	20912298	7359091	14170804	24.3178	22.8111	23.7564	7.3204	6.86682	7.15139	-2.8417	down	-1.47573	down	193.084	9	3.32733	Esi-125.0V
	Cucurbitaxanthin A	C08594	Flavoxanthin	94825.3	1	1	16.533	0	0	4.97692	0	0	-94825.3	down	-94825.3	down	630.427	3	6.852	Esi-125.0V
C15361	Descinolone	C15361	Descinolone	272761	1	1	18.0573	0	0	5.43578	0	0	-272761	down	-272761	down	378.184	3	5.63533	Esi-125.0V
C06979	Enoxacin	C06979	Enoxacin	1.9284e+06	528262	625296	20.879	19.0109	19.2542	6.2852	5.72285	5.79609	-3.65047	down	-3.08399	down	366.133	9	2.45044	Esi-125.0V
	Estrone Hemisuccinate	C15313	3,17beta-Diacetoxyestra-1,3,5(10)-trien-6-one	145581	1	1	17.1515	0	0	5.1631	0	0	-145581	down	-145581	down	370.177	3	4.95267	Esi-125.0V
C18591	Famoxadone	C18591	Famoxadone	4.03976e+06	762892	2.14978e+06	21.9458	19.5411	21.0358	6.60635	5.88246	6.33239	-5.29532	down	-1.87915	down	374.129	9	2.87911	Esi-125.0V
	Galα1-3Galβ1-4Glcβ-Sp		C21 H31 N7 O12	1	459119	1.90748e+06	0	18.8085	20.8632	0	5.66193	6.28046	459119	up	1.90748e+06	up	573.201	6	2.51483	Esi-125.0V
	Hydroquinine	C06542	Ajmaline	4465727	736975	2.3597e+06	22.0905	19.4913	21.1702	6.64989	5.86745	6.37286	-6.05953	down	-1.8925	down	386.222	9	2.39044	Esi-125.0V
C16883	Jasplakinolide	C16883	Jasplakinolide	2406014	602900	1.07373e+06	21.1982	19.2016	20.0342	6.3813	5.78025	6.0309	-3.99073	down	-2.2408	down	768.277	9	2.04956	Esi-125.0V
C14165	Metrizoic acid	C14165	Metrizoic acid	1.92296e+06	1	1	20.8749	0	0	6.28397	0	0	-1.92296e+06	down	-1.92296e+06	down	673.789	3	2.999	Esi-125.0V
	Myristic acid(d3)		C10 H27 N6	4378896	1	1	22.0621	0	0	6.64137	0	0	-4378896	down	-4378896	down	231.228	3	1.68533	Esi-125.0V
	N-(2-fluro-ethyl)-eicosanoyl amine		C14 H39 N14	1	336454	485480	0	18.36	18.8891	0	5.52692	5.68617	336454	up	485480	up	403.346	6	2.349	Esi-125.0V
C09593	Narcotoline	C09593	Narcotoline	168949	755926	470426	17.3662	19.5279	18.8436	5.22776	5.87848	5.67249	4.47428	up	2.78442	up	399.134	9	1.70478	Esi-125.0V
	N-stearoyl proline		C22 H45 N5 O S	295828	1	1	18.1744	0	0	5.47104	0	0	-295828	down	-295828	down	427.332	3	8.43967	Esi-125.0V
	Palmitoyl Serinol	C12126	Dihydroceramide	1	7290115	1	0	22.7975	0	0	6.86273	0	7290115	up	-1	down	375.298	3	0.955333	Esi-125.0V
C18884	Prodiamine	C18884	Prodiamine	1	56746.7	1	0	15.7922	0	0	4.75394	0	56746.7	up	-1	down	410.14	3	0.975333	Esi-125.0V
	PS(18:0/0:0)[U]		C26 H51 O11 S	340135	78377.6	103946	18.3758	16.2582	16.6655	5.53165	4.89419	5.01681	-4.3397	down	-3.27224	down	571.313	9	1.90467	Esi-125.0V
	PS(P-18:0/18:0)		821.5774@7.0570006	1	104714	150571	0	16.6761	17.2001	0	5.02	5.17774	104714	up	150571	up	821.577	6	7.057	Esi-125.0V
C14122	R207910	C14122	R207910	322095	1	1	18.2971	0	0	5.50798	0	0	-322095	down	-322095	down	554.156	3	2.08133	Esi-125.0V
	Sedoheptulose pyrophosphate	C11472	D-glycero-D-manno-Heptose 1,7-bisphosphate	1	1	115917	0	0	16.8227	0	0	5.06414	-1	down	115917	up	370.006	3	4.80367	Esi-125.0V
	Termitomycesphin A		789.5605@2.2536666	74152	1	1	16.1782	0	0	4.87012	0	0	-74152	down	-74152	down	789.561	3	2.25367	Esi-125.0V
	TG(16:1(9Z)/14:0/16:1(9Z))[iso3]		TG(16:1(9Z)/14:0/16:1(9Z))[iso3]	59569.2	1	1	15.8623	0	0	4.77502	0	0	-59569.2	down	-59569.2	down	820.681	3	6.867	Esi-125.0V
	Trp Lys Gly		C16 H29 N4 O7	6.9907e+06	871578	2.58268e+06	22.737	19.7333	21.3004	6.84452	5.94031	6.41207	-8.02074	down	-2.70676	down	389.205	9	2.72356	Esi-125.0V
C06769	Vibriobactin	C06769	Vibriobactin	267380	1	111711	18.0285	0	16.7694	5.42713	0	5.0481	-267380	down	-2.39349	down	751.27	6	1.51667	Esi-125.0V
C12038	Yersiniabactin	C12038	Yersiniabactin	103299	1	1	16.6565	0	0	5.0141	0	0	-103299	down	-103299	down	541.138	3	2.88467	Esi-125.0V

## Sheet: Annotated (19+71)
Supplementary data 2: List of annotated metabolites with KEGG ID
	KEGG ID	Compound (Metlin_All)	[Mock]	[LC10]	[LC50]	KEGG pathway
Up-regulation (19)	C00319	Sphingosine	6248618	10682834	1	api00600 Sphingolipid metabolism
	C00422	TG(12:0/12:0/12:0)	242427	2.12497e+06	1.35244e+06	api00561 Glycerolipid metabolism
	C02960	Cer(d18:1/18:0)	737806	9441107	2.56035e+06	api00600 Sphingolipid metabolism
	C09593	Narcotoline	168949	755926	470426	No
	C02737	PS(P-18:0/18:0)	1	104714	150571	No
	C01518	Nigerose (Sakebiose)	1	177724	293737	No
	C11035	Flumioxazin	1	1288685	3.34304e+06	No
	C09193	Gabunamine	1	664245	1	No
	C08695	Lindheimerine	1	1.14801e+06	1	No
	C06126	Galabiosylceramide (d18:1/22:0)	1	339388	1	api00600 Sphingolipid metabolism
	C14561	2,4,6-Triphenyl-1-hexene	1	762424	1	No
	C12126	Dihydroceramide	1	7290115	1	api00600 Sphingolipid metabolism
	C03997	5-Hydroxymethyldeoxycytidylate	1	213974	1	api00240 Pyrimidine metabolism
	C02538	estrone 3-sulfate	1	56746.7	1	api01100 Metabolic pathways
	C05502	22R-hydroxycholesterol	1	1	129099	api01100 Metabolic pathways
	C08972	Quillaic acid	1	1	242641	api01100 Metabolic pathways
	C04663	5-Amino-1-ribofuranosylimidazole-4-carboxyamide	1	1	789727	No
	C08141	Tiludronic acid	1	1	1.29891e+06	No
	C11472	D-glycero-D-manno-Heptose 1,7-bisphosphate	1	1	115917	api01250 Biosynthesis of nucleotide sugars
Down-regulation (71)	C00350	PE(17:2(9Z,12Z)/20:1(11Z))	315608032	99628488	268966528	api00563 GPI-anchor biosynthesis
	C00319	D-erythro-Sphingosine C-17	5.85352e+06	2599779	3.13208e+06	api00600 Sphingolipid metabolism
	C00836	C17 Sphinganine	3.48937e+06	1.31772e+06	1.64016e+06	api00600 Sphingolipid metabolism
	C03033	Epinephrine glucuronide (= β-D-Glucuronoside)	2.05781e+06	516342	1100543	api00040 Pentose and glucuronate interconversions api00053 Ascorbate and aldarate metabolism
	C04611	Indol-3-ylacetyl-myo-inositol L-arabinoside	534575	180583	382912	No
	C14955	17beta-(Acetylthio)estra-1,3,5(10)-trien-3-ol acetate	8.34846e+06	1248419	3.23811e+06	No
	C00255	Riboflavin (= Vitamin B2)	1.57293e+06	427706	857771	api00740 Riboflavin metabolism
	C00242	Guanine	7419700	2373805	4.21019e+06	api00230 Purine metabolism
	C17638	Schizonepetoside E	10280489	1.92095e+06	3.56553e+06	No
	C00881	Deoxycytidine	15178782	1.82693e+06	6254362	api00240 Pyrimidine metabolism
	C16582	2-Hydroxyfelbamate	10606727	3336153	6.14145e+06	api00982 Drug metabolism: cytochrome P450
	C14876	S-(2-Hydroxyethyl)-N-acetyl-L-cysteine	21450720	3193001	7.59208e+06	api00980 Metabolism of xenobiotics by cytochrome P450
	C11178	Resazurin	1.13039e+06	229113	503202	No
	C00475	Cytidine	14946412	2.08531e+06	6.22535e+06	api00240 Pyrimidine metabolism
	C06193	Guanosine 3'-phosphate	2963238	773410	1.28e+06	api00230 Purine metabolism
	C00525	D-Tryptophan	24437688	5329792	12958588	No
	C00331	Indoleacrylic acid	9360620	2415975	5.69323e+06	api00380 Tryptophan metabolism
	C02237	5-Oxo-D-proline	17225358	3.59745e+06	7906951	api01100 Metabolic pathways
	C00020	Adenosine5'-monophosphate	12257141	3.38508e+06	6.60812e+06	api00230 Purine metabolism
	C02989	L-Methionine S-oxide	912817	181461	419073	api00270 Cysteine and methionine metabolism
	C11737	CB3717	1.14858e+06	305325	720650	No
	C16403	4-Amino-2-hydroxylamino-6-nitrotoluene	8.36872e+06	1.52481e+06	3.96251e+06	No
	C01924	Homoarginine	1.59235e+06	560899	854948	No
	C03626	ADMA	12854298	1354676	4.17358e+06	No
	C06156	D-Glucosamine 1-phosphate	427918	106021	234270	api01250 Biosynthesis of nucleotide sugars
	C00015	Uridine diphosphate (UDP)	2.60596e+06	929560	1.40604e+06	api00240 Pyrimidine metabolism
	C00570	CDP-ethanolamine	825900	272685	500055	api00564 Glycerophospholipid metabolism
	C14957	3β-(Acetyloxy)-5beta-methyl-6beta-chloroestr-9-en-17-one	412588	171416	391710	No
	C10556	Deoxypodophyllotoxin	18741570	1.83804e+06	8218185	api01100 Metabolic pathways
	C02737	PS(18:0/0:0)	340135	78377.6	103946	api00564 Glycerophospholipid metabolism
	C16883	Jasplakinolide	2406014	602900	1.07373e+06	No
	C06542	Ajmaline	4465727	736975	2.3597e+06	api01100 Metabolic pathways
	C06979	Enoxacin	1.9284e+06	528262	625296	No
	C18591	Famoxadone	4.03976e+06	762892	2.14978e+06	No
	C19564	4-(Nitrosoamino)-1-(3-pyridinyl)-1-butanone	67918600	22805262	37870872	api00980 Metabolism of xenobiotics by cytochrome P450
	C16261	5β-scymnol sulfate	2.1516e+06	261187	784301	No
	C06769	Vibriobactin	267380	1	111711	No
	C11680	Cathenamine	108982	1	1	api01100 Metabolic pathways
	C08327	Anthemis glycoside B	451540	1	1	No
	C14122	R207910	322095	1	1	No
	C11666	11-Hydroxyiridodial glucoside pentaacetate	164281	1	1	No
	C12038	Yersiniabactin	103299	1	1	No
	C14165	Metrizoic acid	1.92296e+06	1	1	No
	C14426	Acephate	393185	1	1	No
	C15361	Descinolone	272761	1	1	No
	C00422	TG(16:1(9Z)/14:0/16:1(9Z))[iso3]	59569.2	1	1	api00561 Glycerolipid metabolism
	C12111	Manumycin A	112178	1	1	No
	C16692	Mannopine	4.91584e+06	1	1	api02010 ABC transporters
	C03853	Bis(glycerophospho)-glycerol	183897	1	1	No
	C01152	3-Methyl-L-histidine	940776	1	1	api00340 Histidine metabolism
	C16505	(10S)-Juvenile hormone III diol	272339	1	1	api00981 Insect hormone biosynthesis
	C01239	N-Acetyl-b-glucosaminylamine	277193	1	1	No
	C06446	2-N,6-N-Bis(2,3-dihydroxybenzoyl)-L-lysine	90522.6	1	1	No
	C18483	Probenazole	904990	1	1	No
	C04874	7,8-Dihydroneopterin	205013	1	1	api00790 Folate biosynthesis
	C11728	Clindamycin phosphate	68265.1	1	1	No
	C19606	NNAL-N-glucuronide	1.26814e+06	1	1	api00980 Metabolism of xenobiotics by cytochrome P450
	C11239	MK 571	151046	1	1	No
	C04301	N(α)-t-Butoxycarbonyl-L-leucine	952151	1	1	No
	C17579	Hygromycin A	86166.8	1	1	No
	C06718	S-Formylmycothiol	508274	1	1	No
	C01449	Queuine	716717	1	361904	No
	C00350	PE(12:0/19:1(9Z))	2.45604e+06	1	1.94797e+06	api00563 GPI-anchor biosynthesis
	C00350	PE(19:1(9Z)/0:0)	765511	1	826542	api00563 GPI-anchor biosynthesis
	C18734	Flutriafol	134437	1	94155.2	No
	C16365	5-Acetylamino-6-formylamino-3-methyluracil	492881	1	487624	api00232 Caffeine metabolism
	C11158	Topotecan	5.06673e+06	1	2064179	No
	C02427	L-Homocitrulline	980661	1	436944	No
	C00319	Sphingosine	6248618	10682834	1	api00600 Sphingolipid metabolism
	C00170	5′-Deoxy-5′-(methylthio)adenosine	1.04178e+06	244276	1	api00270 Cysteine and methionine metabolism
	C00016	Flavin adenine dinucleotide (FAD)	617741	69.3	329415	api00740 Riboflavin metabolism

## Sheet: Fig 4A_Up (Network)
Supplementary data 3: Interaction network analysis of differentially accumulated metabolites
	Id	Metabolites	Degree	Betweenness
Subnetwork 1	C12126	Dihydroceramide	8	39.5
	C05502	22b-Hydroxycholesterol	3	9.5
	C00007	Oxygen	2	7
	C00006	NADP	2	7
	C00550	SM(d18:1/18:0)	1	0
	C00010	Coenzyme A	1	0
	C02934	3-Dehydrosphinganine	1	0
	C00836	Sphinganine	1	0
	C00100	Propionyl-CoA	1	0
	C12144	Phytosphingosine	1	0
	C02373	4-Methylpentanal	1	0
Subnetwork 2	C02538	Estrone sulfate	7	21
	C00026	Oxoglutaric acid	1	0
	C00053	Phosphoadenosine phosphosulfate	1	0
	C00054	Adenosine 3',5'-diphosphate	1	0
	C00468	Estrone	1	0
	C04555	Dehydroepiandrosterone sulfate	1	0
	C00951	Estradiol	1	0
	C07534	17a-Ethynylestradiol	1	0
Subnetwork 3	C00422	TG(18:0/18:0/18:0)	6	15
	C00695	Cholic acid	1	0
	C12147	O-Phosphothreonine	1	0
	C00305	Magnesium	1	0
	C01330	Sodium	1	0
	C00237	Carbon monoxide	1	0
		N-Acetylserine	1	0

## Sheet: Fig 4B_Down (Network)
Supplementary data 4: Interaction network analysis of differentially accumulated metabolites
Id	Metabolites	Degree	Betweenness
C00020	Adenosine monophosphate	233	47975.9
C00016	FAD	168	33524.2
C00015	Uridine 5'-diphosphate	132	23287.4
C00242	Guanine	47	3934.81
C00475	Cytidine	38	1811.44
C00881	Deoxycytidine	30	1457.94
C00170	5'-Methylthioadenosine	28	4188.6
C00255	Riboflavin	27	2144.86
	Neotrehalose	25	4072.48
C00836	Sphinganine	20	3296.57
C01152	1-Methylhistidine	18	743.2
C00002	Adenosine triphosphate	11	1243.94
C00008	ADP	11	1243.94
C00305	Magnesium	11	844.63
C01330	Sodium	9	381.1
C00570	CDP-Ethanolamine	8	527.7
C00422	TG(18:0/18:0/18:0)	6	424.97
C00063	Cytidine triphosphate	6	356.53
C00055	Cytidine monophosphate	6	322.08
C00021	S-Adenosylhomocysteine	6	274.21
C00116	Glycerol	6	121.38
C00007	Oxygen	5	622.04
C00011	Carbon dioxide	5	622.04
C00044	Guanosine triphosphate	5	372.78
C00006	NADP	5	337.25
C00147	Adenine	5	218.54
C00112	CDP	5	187.93
C00105	Uridine 5'-monophosphate	5	157.46
C00212	Adenosine	5	92.78
C00106	Uracil	5	82.19
C00062	L-Arginine	4	385.76
C00010	Coenzyme A	4	267.67
C00100	Propionyl-CoA	4	267.67
C00239	dCMP	4	118.35
C00035	Guanosine diphosphate	4	117.59
C00568	p-Aminobenzoic acid	4	109.26
C00004	NADH	4	88.15
C00144	Guanosine monophosphate	4	88.15
C00262	Hypoxanthine	4	69
C00121	D-Ribose	4	68.64
C03878	Beta-N-Acetylglucosamine	4	42.08
C00387	Guanosine	4	39.45
C00299	Uridine	4	39.45
C00294	Inosine	4	39.45
C00077	Ornithine	3	271.43
C00047	L-Lysine	3	271.43
C00065	L-Serine	3	201.05
C12147	O-Phosphothreonine	3	169.19
C00315	Spermidine	3	127.71
C06501	O-Phosphotyrosine	3	125.65
C00075	Uridine triphosphate	3	106.34
C00286	dGTP	3	74.69
C00119	Phosphoribosyl pyrophosphate	3	73.93
C00027	Hydrogen peroxide	3	62.68
C00249	Palmitic acid	3	62.68
C00025	L-Glutamic acid	3	62.68
C01589	Imidazole	3	62.68
C00221	Beta-D-Glucose	3	62.68
C00163	Propionic acid	3	62.68
C00022	Pyruvic acid	3	62.68
C00024	Acetyl-CoA	3	62.68
C00217	D-Glutamic acid	3	62.68
C00133	D-Alanine	3	62.68
C00158	Citric acid	3	54.78
C00178	Thymine	3	42.25
C00364	5-Thymidylic acid	3	39.11
C07649	Fluorouracil	3	39.11
C00365	dUMP	3	39.11
C00559	Deoxyadenosine	3	38.76
C00061	Flavin Mononucleotide	3	28.58
C00489	Glutaric acid	3	28.58
C00620	Ribose 1-phosphate	3	26.75
C00089	Sucrose	3	15.1
C00330	Deoxyguanosine	3	12.71
C00380	Cytosine	3	0.69
C00214	Thymidine	3	0.69
C02376	5-Methylcytosine	3	0.69
C00399	Ubiquinone-1	3	0
C00154	Palmityl-CoA	2	132.38
C00073	L-Methionine	2	119.74
C01005	Phosphoserine	2	119.74
C00134	Putrescine	2	114.34
C00750	Spermine	2	114.34
C00064	L-Glutamine	2	62.68
C00182	Glycogen	2	62.68
C00092	Glucose 6-phosphate	2	62.68
C00267	Alpha-D-Glucose	2	62.68
C00053	Phosphoadenosine phosphosulfate	2	62.68
C00712	Oleic acid	2	62.68
C00361	dGDP	2	62.68
C00054	Adenosine 3',5'-diphosphate	2	62.68
C02336	D-Fructose	2	62.68
C06424	Myristic acid	2	62.68
C00389	Quercetin	2	62.68
C01103	Orotidylic acid	2	62.68
C00497	D-Malic acid	2	62.68
C05345	Beta-D-Fructose 6-phosphate	2	62.68
C00705	dCDP	2	62.68
C00360	Deoxyadenosine monophosphate	2	62.68
C00695	Cholic acid	2	35.67
C00018	Pyridoxal 5'-phosphate	2	28.58
C00378	Thiamine	2	28.58
C00153	Niacinamide	2	28.58
C00366	Uric acid	2	14.22
C00385	Xanthine	2	14.22
C00186	L-Lactic acid	2	12.01
C03576	Mesna	2	7.46
C11378	Coenzyme Q10	2	6.33
C00346	O-Phosphoethanolamine	2	5.25
C02939	Isovaleryl-CoA	2	0
C00026	Oxoglutaric acid	2	0
C00036	Oxalacetic acid	2	0
C00037	Glycine	2	0
C00156	4-Hydroxybenzoic acid	2	0
C00101	Tetrahydrofolic acid	2	0
C00272	Tetrahydrobiopterin	2	0
C00780	Serotonin	2	0
C00079	L-Phenylalanine	2	0
C00078	L-Tryptophan	2	0
C00093	Glycerol 3-phosphate	2	0
C00048	Glyoxylic acid	2	0
C00575	Cyclic AMP	2	0
C00469	Ethanol	2	0
C00114	Choline	2	0
C01352	FADH	2	0
C00042	Succinic acid	2	0
C00041	L-Alanine	2	0
C00111	Dihydroxyacetone phosphate	2	0
C00631	2-Phospho-D-glyceric acid	2	0
C00084	Acetaldehyde	2	0
C00504	Folic acid	2	0
C00117	D-Ribose 5-phosphate	2	0
C05377	Menadione	2	0
C00256	D-Lactic acid	2	0
C00180	Benzoic acid	2	0
C00253	Nicotinic acid	2	0
C00363	dTDP	2	0
C00052	Uridine diphosphategalactose	2	0
C00295	Orotic acid	2	0
C00146	Phenol	2	0
C03582	Resveratrol	2	0
C00067	Formaldehyde	2	0
C00283	Hydrogen sulfide	2	0
C00547	Norepinephrine	2	0
C07108	Tamoxifen	2	0
C00805	Salicylic acid	2	0
C00894	Acrylyl-CoA	2	0
C00248	Lipoamide	2	0
C01598	Melatonin	2	0
C00383	Malonic acid	2	0
C10164	Picolinic acid	2	0
C01845	Isopropyl alcohol	2	0
C00130	Inosinic acid	2	0
C00327	Citrulline	2	0
C00108	2-Aminobenzoic acid	2	0
C05668	3-Hydroxypropionyl-CoA	2	0
C00051	Glutathione	2	0
C00526	Deoxyuridine	2	0
C01528	Hydrogen selenide	2	0
C00123	L-Leucine	2	0
C00460	Deoxyuridine triphosphate	2	0
C00362	2'-Deoxyguanosine 5'-monophosphate	2	0
C00148	L-Proline	2	0
C00601	Phenylacetaldehyde	2	0
C00131	Deoxyadenosine triphosphate	2	0
C00224	Adenosine phosphosulfate	2	0
C01165	L-Glutamic gamma-semialdehyde	2	0
C05634	5-Hydroxyindoleacetaldehyde	2	0
C00644	Mannitol 1-phosphate	2	0
C00655	Xanthylic acid	2	0
C00607	Chondroitin sulfate	1	0
C00550	SM(d18:1/18:0)	1	0
C00332	Acetoacetyl-CoA	1	0
C03069	3-Methylcrotonyl-CoA	1	0
C00322	Oxoadipic acid	1	0
C12126	Dihydroceramide	1	0
C00611	N-Acetyllactosamine	1	0
C02934	3-Dehydrosphinganine	1	0
C00517	Palmitaldehyde	1	0
C05337	Chenodeoxycholoyl-CoA	1	0
C00455	Nicotinamide ribotide	1	0
C01672	Cadaverine	1	0
C03375	Norspermidine	1	0
C00049	L-Aspartic acid	1	0
C05198	5'-Deoxyadenosine	1	0
C04644	3a,7a-Dihydroxy-5b-cholestanoyl-CoA	1	0
C01794	Choloyl-CoA	1	0
C00234	10-Formyltetrahydrofolate	1	0
C00082	L-Tyrosine	1	0
C03758	Dopamine	1	0
C00715	Pterin	1	0
C11061	Retinoyl b-glucuronide	1	0
C00533	Nitric oxide	1	0
C00188	L-Threonine	1	0
C00159	D-Mannose	1	0
C00031	D-Glucose	1	0
C00689	Trehalose 6-phosphate	1	0
C00498	ADP-glucose	1	0
C00167	Uridine diphosphate glucuronic acid	1	0
C00096	Guanosine diphosphate mannose	1	0
C01172	Beta-D-Glucose 6-phosphate	1	0
C00043	Uridine diphosphate-N-acetylglucosamine	1	0
C00085	Fructose 6-phosphate	1	0
C01083	Trehalose	1	0
C06771	Triethanolamine	1	0
C00179	Agmatine	1	0
C00811	4-Hydroxycinnamic acid	1	0
C15587	Purine	1	0
C00086	Urea	1	0
C00265	1,4-Dithiothreitol	1	0
C12144	Phytosphingosine	1	0
C03410	N-Glycolylneuraminic acid	1	0
C00128	Cytidine monophosphate N-acetylneuraminic acid	1	0
C00235	Dimethylallylpyrophosphate	1	0
C01137	S-Adenosylmethioninamine	1	0
C00219	Arachidonic acid	1	0
C01120	Sphinganine 1-phosphate	1	0
C00307	Citicoline	1	0
C00576	Betaine aldehyde	1	0
C01595	Linoleic acid	1	0
C00584	Prostaglandin E2	1	0
C02198	Thromboxane A2	1	0
C00091	Succinyl-CoA	1	0
C00512	Benzoyl-CoA	1	0
C08272	Kinetin	1	0
C02029	Dihydrozeatin	1	0
C00097	L-Cysteine	1	0
C00354	Fructose 1,6-bisphosphate	1	0
C00661	D-Glyceraldehyde 3-phosphate	1	0
C00169	Carbamoyl phosphate	1	0
C16565	Aminopropylcadaverine	1	0
C02567	N1-Acetylspermine	1	0
C00083	Malonyl-CoA	1	0
C00510	Oleoyl-CoA	1	0
C01607	Phytanic acid	1	0
C00527	Glutaryl-CoA	1	0
C02060	Phytanoyl-CoA	1	0
C00189	Ethanolamine	1	0
C00794	Sorbitol	1	0
C00132	Methanol	1	0
C00745	L(-)-Nicotine	1	0
C00440	5-Methyltetrahydrofolic acid	1	0
C00199	D-Ribulose 5-phosphate	1	0
C05942	Pyrrole-2-carboxylic acid	1	0
C03204	10-Formyldihydrofolate	1	0
C00921	7,8-Dihydropteroic acid	1	0
C00459	Thymidine 5'-triphosphate	1	0
C00266	Glycolaldehyde	1	0
C00222	Malonic semialdehyde	1	0
C01996	Acetylcholine	1	0
C01245	Inositol 1,4,5-trisphosphate	1	0
C06423	Caprylic acid	1	0
C00877	Crotonoyl-CoA	1	0
C01033	2-Methylbutyryl-CoA	1	0
C04006	1D-myo-Inositol 3-phosphate	1	0
C00232	Succinic acid semialdehyde	1	0
C00192	Hydroxylamine	1	0
C01013	Hydroxypropionic acid	1	0
C00486	Bilirubin	1	0
C00962	Beta-D-Galactose	1	0
C00243	Alpha-Lactose	1	0
C00665	D-Fructose 2,6-bisphosphate	1	0
C00227	Acetylphosphate	1	0
C00231	Xylulose 5-phosphate	1	0
C02165	Leukotriene B4	1	0
C00160	Glycolic acid	1	0
C00168	Hydroxypyruvic acid	1	0
C00534	Pyridoxamine	1	0
C00993	D-Alanyl-D-alanine	1	0
C00822	Dopaquinone	1	0
C02679	Dodecanoic acid	1	0
C00704	Superoxide	1	0
C00823	1-Hexadecanol	1	0
C00388	Histamine	1	0
C00081	Inosine triphosphate	1	0
C01387	Octane	1	0
C02166	Leukotriene C4	1	0
C03090	5-Phosphoribosylamine	1	0
C06314	Lipoxin A4	1	0
C04257	N-Acetyl-D-mannosamine 6-phosphate	1	0
C01301	3a,7a,12a-Trihydroxy-5b-cholestan-26-al	1	0
C00237	Carbon monoxide	1	0
C07343	2-Hydroxyphytanoyl-CoA	1	0
C05604	Leucodopachrome	1	0
C01161	3,4-Dihydroxybenzeneacetic acid	1	0
C01151	Ribose 1,5-bisphosphate	1	0
C00135	L-Histidine	1	0
C00719	Betaine	1	0
C03089	5-Methylthioribose	1	0
C04405	2-Methyl-3-hydroxybutyryl-CoA	1	0
C03345	Tiglyl-CoA	1	0
C01832	Lauroyl-CoA	1	0
C00630	Isobutyryl-CoA	1	0
C03460	Methacrylyl-CoA	1	0
C00141	Alpha-ketoisovaleric acid	1	0
C00407	L-Isoleucine	1	0
C00120	Biotin	1	0
C00149	L-Malic acid	1	0
C00109	2-Ketobutyric acid	1	0
C02137	Phenylglyoxylic acid	1	0
C07086	Phenylacetic acid	1	0
C00870	4-Nitrophenol	1	0
C00742	Fluoride	1	0
C05361	Hydrazine	1	0
C03150	Nicotinamide riboside	1	0
C00207	Acetone	1	0
C06098	Zeaxanthin	1	0
C05629	Hydrocinnamic acid	1	0
C00392	Mannitol	1	0
C00099	Beta-Alanine	1	0
C07151	1,1-Dimethylbiguanide	1	0
C00740	D-Serine	1	0
C00642	p-Hydroxyphenylacetic acid	1	0
C00858	Formononetin	1	0
C00250	Pyridoxal	1	0
C05669	Bovinocidin	1	0
C00788	Epinephrine	1	0
C04677	AICAR	1	0
C00587	3-Hydroxybenzoic acid	1	0
C03428	Presqualene diphosphate	1	0
C00230	Protocatechuic acid	1	0
C05851	Coumarin	1	0
C00565	Trimethylamine	1	0
C06547	Ethylene	1	0
C00209	Oxalic acid	1	0
C00314	Pyridoxine	1	0
C03196	L-2-Hydroxyglutaric acid	1	0
C00479	Propanal	1	0
C00942	Cyclic GMP	1	0
C01197	3,4-Dihydroxy-trans-cinnamate	1	0
C00246	Butyric acid	1	0
C05172	Phosphoroselenoic acid	1	0
C02465	Liothyronine	1	0
C06264	Aluminium	1	0
C00143	5,10-Methylene-THF	1	0
C05519	L-Allothreonine	1	0
C00756	Octanol	1	0
C01494	trans-Ferulic acid	1	0
C01468	p-Cresol	1	0
C00183	L-Valine	1	0
C00213	Sarcosine	1	0
C02052	Maltotetraose	1	0
C18170	Acetamidopropanal	1	0
C00612	N1-Acetylspermidine	1	0
C05665	3-Aminopropionaldehyde	1	0
C00672	Deoxyribose 1-phosphate	1	0
C05512	Deoxyinosine	1	0
C01424	Gallic acid	1	0
C01026	Dimethylglycine	1	0
C01879	Pyroglutamic acid	1	0
C16537	Pentadecanoic acid	1	0
C05787	Bilirubin diglucuronide	1	0
C00913	3-Methyladenine	1	0
C02656	Pimelic acid	1	0
C01384	Maleic acid	1	0
C00263	L-Homoserine	1	0
C00193	Benzaldehyde	1	0
C10447	3,4-Dihydroxyhydrocinnamic acid	1	0
C09306	Sulfur dioxide	1	0
C01104	Trimethylamine N-oxide	1	0
C01732	Mesaconic acid	1	0
C01546	2-Furoic acid	1	0
C00429	Dihydrouracil	1	0
C00906	Dihydrothymine	1	0
C01545	Octanal	1	0
C02105	(S)-Reticuline	1	0
C03406	Argininosuccinic acid	1	0
C03765	4-Hydroxyphenylacetaldehyde	1	0
C01079	Protoporphyrinogen IX	1	0
C05332	Phenylethylamine	1	0
C17148	Oleanolic acid	1	0
C05598	Phenylacetylglycine	1	0
C00978	N-Acetylserotonin	1	0
C10107	Myricetin	1	0
C02378	Aminocaproic acid	1	0
C00483	Tyramine	1	0
C03672	Hydroxyphenyllactic acid	1	0
C01772	2-Hydroxycinnamic acid	1	0
C01829	Thyroxine	1	0
C03344	2-Methylacetoacetyl-CoA	1	0
C10469	Isoeugenol	1	0
C06715	3-Oxopimelyl-CoA	1	0
C03044	(2R,3R)-2,3-Butanediol	1	0
C03483	Adenosine tetraphosphate	1	0
C06810	Aciclovir	1	0
C01157	4-Hydroxyproline	1	0
C00458	dCTP	1	0
C00402	D-Aspartic acid	1	0
C00525	D-Tryptophan	1	0
C01112	D-Arabinose 5-phosphate	1	0
C04352	4-Phosphopantothenoylcysteine	1	0
C00503	Erythritol	1	0
C07054	Isoniazid	1	0
C03564	1-Pyrroline-2-carboxylic acid	1	0
C02518	Aminosalicylic Acid	1	0
C00127	Oxidized glutathione	1	0
C00582	Phenylacetyl-CoA	1	0
C00196	2-Pyrocatechuic acid	1	0
C00864	Pantothenic acid	1	0
C06006	(S)-2-Aceto-2-hydroxybutanoic acid	1	0
C03794	Adenylsuccinic acid	1	0
C06196	dIMP	1	0
C04148	Alpha-N-Phenylacetyl-L-glutamine	1	0
C08353	Beta-D-ribopyranose	1	0
C08270	L-Canaline	1	0
C00308	Canavanine	1	0
C00152	L-Asparagine	1	0
C01594	Linamarin	1	0
C00436	N-Carbamoylputrescine	1	0
C01346	dUDP	1	0
C01136	S-Acetyldihydrolipoamide	1	0

## Sheet: Lipidomics
Supplementary data 5: Comparative analysis of metabolic changes patterns induced by PH3 stress.
